# Supplementary material for: 2-Chloro­anilinium perchlorate
Source: Acta Crystallogr Sect E Struct Rep Online. 2012 Jun 16;68(Pt 7):o2113. doi: 10.1107/S1600536812023963 (PMC3393925; doi:10.1107/S1600536812023963)
Supplement: Supplementary file 2 [file e-68-o2113-Isup2.hkl]

# 
# h,k,l, Fc-squared, Fo-squared, sigma(Fo-squared) and status flag 
# 
data_I
_shelx_title ' 1 in P2(1)/n                New: P21/c' 
_shelx_refln_list_code          4 
_shelx_F_calc_maximum      137.09 
_exptl_crystal_F_000       464.00 
_reflns_d_resolution_high  0.7700 
 
loop_ 
 _symmetry_equiv_pos_as_xyz 
 'x, y, z' 
 '-x, y+1/2, -z+1/2' 
 '-x, -y, -z' 
 'x, -y-1/2, z-1/2' 
 
_cell_length_a    11.0690 
_cell_length_b     7.3093 
_cell_length_c    13.7180 
_cell_angle_alpha  90.000 
_cell_angle_beta  125.737 
_cell_angle_gamma  90.000 
 
_shelx_F_squared_multiplier     1.000 
 
loop_ 
 _refln_index_h 
 _refln_index_k 
 _refln_index_l 
 _refln_F_squared_calc 
 _refln_F_squared_meas 
 _refln_F_squared_sigma 
 _refln_observed_status 
   2   0   0     1976.57     2100.31     38.82 o 
   3   0   0     2931.63     2997.42     42.86 o 
   4   0   0        9.44        4.84      1.04 o 
   5   0   0     2885.92     2905.87     74.04 o 
   6   0   0      202.73      189.56      7.57 o 
   7   0   0      118.74      108.17      6.16 o 
   8   0   0       57.60       65.67      5.95 o 
   9   0   0        3.10       13.31      6.96 o 
  10   0   0      191.69      208.34     13.29 o 
  11   0   0        7.90       11.53      5.12 o 
   1   1   0      756.89      733.89      6.17 o 
   2   1   0     7413.52     7308.46     85.72 o 
   3   1   0     5674.05     5569.57     57.41 o 
   4   1   0      229.53      272.76      3.76 o 
   5   1   0     2090.95     2170.54     22.31 o 
   6   1   0      492.84      492.10     11.81 o 
   7   1   0       79.26       72.43      3.98 o 
   8   1   0      446.00      438.13     13.34 o 
   9   1   0       91.39       91.29      5.32 o 
  10   1   0       55.87       52.14      5.27 o 
  11   1   0       63.71       71.54      5.93 o 
   0   2   0     9499.63     9875.81    224.98 o 
   1   2   0      947.28      903.41      6.73 o 
   2   2   0      161.84      172.35      2.64 o 
   3   2   0       83.02       88.91      1.84 o 
   4   2   0     1145.96     1172.02     15.34 o 
   5   2   0     1172.75     1175.25     15.91 o 
   6   2   0      594.48      589.51      9.44 o 
   7   2   0        3.13        9.29      2.28 o 
   8   2   0       28.30       38.44      3.47 o 
   9   2   0        1.88       -0.85      1.60 o 
  10   2   0       22.58       26.40      3.39 o 
  11   2   0       23.95       42.30      7.25 o 
   1   3   0       95.11       94.42      1.08 o 
   2   3   0      372.57      372.22      4.64 o 
   3   3   0      697.58      700.04     10.92 o 
   4   3   0     1112.33     1124.40     16.46 o 
   5   3   0      127.63      127.09      3.52 o 
   6   3   0      169.48      168.73      4.05 o 
   7   3   0       81.92       71.08      3.33 o 
   8   3   0       15.57       33.63      4.47 o 
   9   3   0       10.11        5.23      2.22 o 
  10   3   0        6.27        2.44      2.02 o 
  11   3   0        1.03        1.93      2.30 o 
   0   4   0      325.81      314.87     10.28 o 
   1   4   0       26.41       34.59      2.23 o 
   2   4   0     1491.07     1571.37     18.62 o 
   3   4   0       40.11       37.84      1.41 o 
   4   4   0        4.45        9.28      1.52 o 
   5   4   0      175.77      171.32      4.39 o 
   6   4   0       94.06       92.63      3.36 o 
   7   4   0       28.46       38.61      3.92 o 
   8   4   0      103.08       95.33      5.48 o 
   9   4   0        2.88       11.86      2.70 o 
  10   4   0       14.07       18.54      4.30 o 
   1   5   0      141.93      141.32      4.92 o 
   2   5   0       36.93       32.70      3.34 o 
   3   5   0      962.37      942.58     14.80 o 
   4   5   0        0.36        2.66      0.97 o 
   5   5   0       84.34       89.84      4.33 o 
   6   5   0      820.94      807.26     16.41 o 
   7   5   0       30.63       25.24      2.19 o 
   8   5   0       35.71       50.02      4.40 o 
   9   5   0        0.16       -0.54      1.69 o 
   0   6   0     1050.57     1035.91     42.97 o 
   1   6   0      605.52      580.35     15.93 o 
   2   6   0        0.14        0.60      1.37 o 
   3   6   0      226.62      224.15      8.24 o 
   4   6   0        2.34        5.49      1.96 o 
   5   6   0      470.70      464.04     15.23 o 
   6   6   0      152.34      148.38      7.15 o 
   7   6   0       47.16       49.30      9.72 o 
   8   6   0       85.28       99.50     18.26 o 
   9   6   0        2.69        3.06      3.60 o 
   1   7   0       23.74       21.80      2.78 o 
   2   7   0      128.28      153.37      7.31 o 
   3   7   0      317.46      330.25     12.58 o 
   4   7   0       46.86       63.42      4.77 o 
   5   7   0       41.96       52.81      4.47 o 
   6   7   0       70.89       72.24      5.38 o 
   7   7   0       35.89       37.04      5.26 o 
   0   8   0      325.43      291.73     17.06 o 
   1   8   0      211.54      195.95      9.63 o 
   2   8   0       79.83       78.34      5.60 o 
   3   8   0        6.14       12.97      4.28 o 
   4   8   0       11.44       17.08      3.32 o 
   5   8   0      116.64      109.54      7.09 o 
   6   8   0       11.68       11.66      4.06 o 
   1   9   0       39.25       45.00      5.08 o 
   2   9   0       27.91       37.39      4.98 o 
   3   9   0       21.41       28.30      4.35 o 
 -12   1   1        7.68        7.07      3.01 o 
 -11   1   1       16.65       29.77      6.12 o 
 -10   1   1       77.19       77.84      5.35 o 
  -9   1   1       42.27       40.18      3.48 o 
  -8   1   1       16.03       20.67      2.51 o 
  -7   1   1      219.12      212.25      6.56 o 
  -6   1   1        1.13       -0.24      0.37 o 
  -5   1   1      228.41      258.80      3.57 o 
  -4   1   1       51.86       53.26      1.27 o 
  -3   1   1      762.31      733.81     10.48 o 
  -2   1   1      183.72      199.29      4.32 o 
  -1   1   1      440.95      484.18      6.24 o 
   0   1   1      108.97      136.84      1.58 o 
   1   1   1     3398.84     3174.72     43.59 o 
   2   1   1      749.71      769.34      7.83 o 
   3   1   1      381.32      402.40      6.48 o 
   4   1   1     1123.95     1083.88     10.24 o 
   5   1   1        7.43       10.13      1.58 o 
   6   1   1      273.98      259.51      7.57 o 
   7   1   1       48.59       44.33      3.21 o 
   8   1   1      218.83      185.26      7.51 o 
   9   1   1       12.87       23.54      3.11 o 
  10   1   1        5.46        6.94      2.65 o 
  11   1   1        0.95        1.10      2.29 o 
 -11   2   1        0.66        2.36      2.22 o 
 -10   2   1      170.62      146.74      7.49 o 
  -9   2   1       38.82       33.79      3.52 o 
  -8   2   1      213.25      217.75      7.90 o 
  -7   2   1      775.46      754.92     11.68 o 
  -6   2   1       78.93       92.09      2.28 o 
  -5   2   1      118.28      101.39      2.22 o 
  -4   2   1       33.26       45.21      2.53 o 
  -3   2   1       86.28      131.57      2.05 o 
  -2   2   1     6385.02     6797.31    101.16 o 
  -1   2   1    11529.09    11782.67    111.53 o 
   0   2   1     2444.96     2610.42     20.27 o 
   1   2   1      500.04      513.70      7.00 o 
   2   2   1      199.54      187.12      2.67 o 
   3   2   1      894.44      796.54     14.44 o 
   4   2   1      295.50      308.13      4.59 o 
   5   2   1       11.25       14.30      1.68 o 
   6   2   1      252.22      256.69      7.89 o 
   7   2   1        7.76        5.84      1.81 o 
   8   2   1      220.55      214.61      8.45 o 
   9   2   1       47.31       58.76      4.54 o 
  10   2   1        6.23        8.51      5.25 o 
 -11   3   1       20.00       31.91      4.51 o 
 -10   3   1       45.48       59.33      5.08 o 
  -9   3   1       61.88       64.88      6.46 o 
  -8   3   1      256.54      290.21     10.26 o 
  -7   3   1     1374.36     1399.99     29.05 o 
  -6   3   1      195.69      220.54      5.28 o 
  -5   3   1     1354.69     1324.45     19.88 o 
  -4   3   1     2187.52     2247.75     30.47 o 
  -3   3   1      177.69      184.73      3.47 o 
  -2   3   1      258.89      233.76      2.98 o 
  -1   3   1      567.73      540.37      6.42 o 
   0   3   1        4.57       16.52      2.42 o 
   1   3   1      333.24      295.99      4.03 o 
   2   3   1      403.26      429.02      9.34 o 
   3   3   1       36.41       42.19      1.44 o 
   4   3   1      634.80      646.63     11.39 o 
   5   3   1      177.96      172.08      3.93 o 
   6   3   1      283.18      279.22      6.26 o 
   7   3   1      197.18      184.76      7.29 o 
   8   3   1      199.13      207.49      8.43 o 
   9   3   1       71.04       88.66      6.14 o 
  10   3   1       12.92       22.70      3.94 o 
 -11   4   1        0.42        7.98      4.48 o 
 -10   4   1      104.37      108.72      7.47 o 
  -9   4   1       93.35       96.48      6.54 o 
  -8   4   1        4.53        2.49      1.40 o 
  -7   4   1     1039.34     1101.92     21.48 o 
  -6   4   1       70.03       76.53      2.81 o 
  -5   4   1       25.15       23.70      1.48 o 
  -4   4   1       54.28       46.38      2.00 o 
  -3   4   1       22.93       18.54      0.88 o 
  -2   4   1     1819.19     1811.67     25.65 o 
  -1   4   1        0.11        0.49      0.43 o 
   0   4   1       53.51       47.73      2.28 o 
   1   4   1        5.47       12.06      1.45 o 
   2   4   1      391.92      383.03      5.69 o 
   3   4   1     1885.83     1886.24     27.50 o 
   4   4   1      648.47      624.76     10.96 o 
   5   4   1      219.47      236.07      5.59 o 
   6   4   1       20.65       26.73      3.18 o 
   7   4   1        0.23        0.86      1.33 o 
   8   4   1       17.13       35.38      3.76 o 
   9   4   1       23.06       28.55      3.74 o 
  10   4   1       48.54       52.47      5.78 o 
 -10   5   1       14.84       29.87      5.98 o 
  -9   5   1       30.52       29.74      3.75 o 
  -8   5   1       43.31       51.09      3.85 o 
  -7   5   1       88.86       92.80      4.11 o 
  -6   5   1       80.57       76.93      3.39 o 
  -5   5   1      303.81      302.09      7.68 o 
  -4   5   1      316.91      311.43      5.93 o 
  -3   5   1       51.94       56.76      2.39 o 
  -2   5   1       51.11       54.00      3.17 o 
  -1   5   1        0.31        1.39      1.45 o 
   0   5   1        7.64       15.43      1.79 o 
   1   5   1       89.72       85.45      4.12 o 
   2   5   1       24.17       27.86      2.93 o 
   3   5   1       86.76       91.21      3.04 o 
   4   5   1        5.00       10.01      1.96 o 
   5   5   1       91.00       90.71      3.38 o 
   6   5   1       18.75       23.70      1.99 o 
   7   5   1       82.17       86.04      5.20 o 
   8   5   1       64.94       81.03      5.71 o 
   9   5   1       57.83       70.97      7.50 o 
  -9   6   1       65.77       81.11     10.44 o 
  -8   6   1       20.69       22.41     10.23 o 
  -7   6   1       12.47       15.23      2.09 o 
  -6   6   1       27.18       24.34      2.43 o 
  -5   6   1        2.85        7.49      4.33 o 
  -4   6   1       28.39       31.35      3.06 o 
  -3   6   1      179.01      193.68      7.62 o 
  -2   6   1       18.27       21.72      2.67 o 
  -1   6   1       84.23       83.11      4.40 o 
   0   6   1       36.82       46.77      3.46 o 
   1   6   1       15.99       20.74      3.34 o 
   2   6   1        5.86        2.88      1.66 o 
   3   6   1       10.82       19.97      3.29 o 
   4   6   1        2.32       11.29      3.84 o 
   5   6   1       59.16       57.22      4.44 o 
   6   6   1       31.77       39.13      3.86 o 
   7   6   1       71.48       63.56      8.00 o 
   8   6   1        1.02        1.53      3.25 o 
  -8   7   1        0.20        2.79      3.55 o 
  -7   7   1       21.41       15.27      3.07 o 
  -6   7   1       53.76       47.76      4.61 o 
  -5   7   1       18.69       23.44      3.32 o 
  -4   7   1       24.11       26.54      3.30 o 
  -3   7   1       71.01       68.57      4.76 o 
  -2   7   1        8.54       17.18      4.10 o 
  -1   7   1       55.00       56.17      4.06 o 
   0   7   1       98.29       94.62      5.44 o 
   1   7   1        5.16       11.09      3.18 o 
   2   7   1       46.63       51.00      4.47 o 
   3   7   1        7.27        8.04      2.43 o 
   4   7   1       41.74       31.02      3.56 o 
   5   7   1        8.67        5.19      2.47 o 
   6   7   1        0.31        2.00      2.40 o 
   7   7   1        0.67        0.91      3.45 o 
  -6   8   1       60.64       58.84      5.35 o 
  -5   8   1       23.90       26.83      3.95 o 
  -4   8   1        3.27        6.67      2.60 o 
  -3   8   1       11.47       18.15      3.11 o 
  -2   8   1      358.98      334.54     13.77 o 
  -1   8   1      131.54      140.38      7.47 o 
   0   8   1       12.70       16.11      2.92 o 
   1   8   1       56.87       50.98      4.99 o 
   2   8   1        2.36       11.61      4.16 o 
   3   8   1       74.73       87.70      7.43 o 
   4   8   1       34.30       40.59      4.80 o 
   5   8   1       11.42       19.21      3.57 o 
  -4   9   1       62.68       68.79      6.19 o 
  -3   9   1        0.04       -0.44      2.07 o 
  -2   9   1       61.25       49.77      6.91 o 
  -1   9   1        0.91        1.16      2.35 o 
   0   9   1       56.88       62.74      5.58 o 
   1   9   1       90.51      100.89      8.45 o 
   2   9   1       33.99       33.90      4.55 o 
   3   9   1       18.37       21.91      4.22 o 
 -12   0   2        8.03       15.20      9.88 o 
 -11   0   2       45.99       35.87      5.48 o 
 -10   0   2       75.61       77.03      7.60 o 
  -9   0   2      639.46      670.39     26.38 o 
  -8   0   2       84.73       77.35      5.28 o 
  -7   0   2        0.16        0.01      0.93 o 
  -6   0   2      668.09      624.67     24.79 o 
  -5   0   2        1.52        9.93      2.67 o 
  -4   0   2     3213.51     2937.45     47.17 o 
  -3   0   2     5567.01     5094.62     81.61 o 
  -2   0   2     1863.30     1691.55     41.77 o 
   0   0   2     7587.04     8272.92     76.74 o 
   1   0   2    18793.91    18966.01    225.78 o 
   2   0   2     1414.11     1256.24     18.07 o 
   3   0   2     3248.55     3178.91    122.91 o 
   4   0   2     1031.56      916.16     25.32 o 
   5   0   2      247.05      263.83      9.84 o 
   6   0   2     1377.85     1308.99     43.77 o 
   7   0   2      517.01      534.83     38.49 o 
   8   0   2       56.98       53.31      6.20 o 
   9   0   2      216.58      195.11     13.34 o 
  10   0   2       34.73       64.13      8.12 o 
 -12   1   2       48.68       66.38      6.99 o 
 -11   1   2       19.98       20.00      3.33 o 
 -10   1   2        6.28       11.26      3.57 o 
  -9   1   2       50.38       55.72      4.18 o 
  -8   1   2      267.40      249.74      8.14 o 
  -7   1   2       73.38       74.65      2.40 o 
  -6   1   2      437.60      426.62      7.74 o 
  -5   1   2     1248.11     1247.88     15.02 o 
  -4   1   2       65.25       52.64      1.49 o 
  -3   1   2      240.94      257.93     11.87 o 
  -2   1   2    16241.30    14574.43    412.12 o 
  -1   1   2     2166.05     2302.35     17.52 o 
   0   1   2     2397.40     2428.56     31.74 o 
   1   1   2      915.56      968.49      9.30 o 
   2   1   2     2193.57     2210.94     21.48 o 
   3   1   2      146.85      141.90      2.05 o 
   4   1   2      360.49      311.05      7.12 o 
   5   1   2      538.71      541.15     12.52 o 
   6   1   2      636.41      623.43     16.42 o 
   7   1   2      752.76      751.93     21.00 o 
   8   1   2       28.63       20.90      2.93 o 
   9   1   2        4.44        8.82      2.56 o 
  10   1   2        6.86       11.57      3.06 o 
 -12   2   2        0.04        0.83      2.19 o 
 -11   2   2        5.09       19.16      9.98 o 
 -10   2   2       10.81       15.58      3.81 o 
  -9   2   2        8.59        7.20      4.07 o 
  -8   2   2      272.00      267.27      6.92 o 
  -7   2   2       83.12       89.58      2.59 o 
  -6   2   2       20.88       30.49      2.78 o 
  -5   2   2      209.32      190.43      5.54 o 
  -4   2   2     1380.20     1384.31     27.22 o 
  -3   2   2     2397.84     2378.95     25.35 o 
  -2   2   2      813.20      865.73     11.89 o 
  -1   2   2     4828.37     5253.94     48.05 o 
   0   2   2     3791.43     3808.20     36.66 o 
   1   2   2     4027.07     3811.97     44.84 o 
   2   2   2     3665.14     3547.58     45.25 o 
   3   2   2     2237.51     2214.92     27.24 o 
   4   2   2     1237.38     1206.35     18.47 o 
   5   2   2       11.83       15.35      1.22 o 
   6   2   2       33.65       44.23      3.23 o 
   7   2   2        8.82       20.79      2.74 o 
   8   2   2        9.83       13.29      2.68 o 
   9   2   2       47.37       49.46      4.95 o 
  10   2   2        1.43        1.74      2.25 o 
 -11   3   2        3.03        7.36      3.14 o 
 -10   3   2        7.10        6.80      2.29 o 
  -9   3   2        2.67        7.57      3.32 o 
  -8   3   2        3.02        7.33      1.25 o 
  -7   3   2       84.68       92.64      3.45 o 
  -6   3   2      653.14      668.62     13.08 o 
  -5   3   2       90.77       92.95      2.79 o 
  -4   3   2       45.37       50.85      1.60 o 
  -3   3   2       86.74       94.60      1.85 o 
  -2   3   2       81.10       84.84      1.44 o 
  -1   3   2       24.94       24.13      1.28 o 
   0   3   2        8.75        7.19      0.46 o 
   1   3   2     1130.76     1144.59     13.97 o 
   2   3   2        2.96        4.74      0.89 o 
   3   3   2      489.77      485.45      7.85 o 
   4   3   2       44.61       50.85      3.35 o 
   5   3   2      198.95      203.68      4.56 o 
   6   3   2        4.08       12.63      3.14 o 
   7   3   2        7.32       14.09      2.76 o 
   8   3   2       12.18       14.04      2.56 o 
   9   3   2        2.10        3.98      2.33 o 
  10   3   2        6.47        7.72      3.06 o 
 -11   4   2        0.01        2.66      2.54 o 
 -10   4   2        1.42        0.77      1.89 o 
  -9   4   2      104.94      114.47      6.98 o 
  -8   4   2      150.26      145.70      4.95 o 
  -7   4   2       35.00       31.93      2.03 o 
  -6   4   2        0.52       -0.47      0.81 o 
  -5   4   2      148.61      131.45      3.67 o 
  -4   4   2      108.46       97.16      2.43 o 
  -3   4   2       68.00       64.71      1.98 o 
  -2   4   2        2.20        9.48      1.53 o 
  -1   4   2       52.17       49.91      1.41 o 
   0   4   2        4.01        0.78      0.41 o 
   1   4   2     1186.59     1187.28     15.41 o 
   2   4   2      154.89      188.65      3.77 o 
   3   4   2       62.51       58.55      3.37 o 
   4   4   2      225.14      219.30      5.27 o 
   5   4   2        1.49        4.96      2.14 o 
   6   4   2       38.41       34.66      2.63 o 
   7   4   2        2.49        3.39      1.92 o 
   8   4   2       17.26       20.85      3.22 o 
   9   4   2        2.27        4.54      2.66 o 
 -10   5   2        8.89       14.39      3.14 o 
  -9   5   2       60.81       62.01      4.62 o 
  -8   5   2      117.98      104.11      4.24 o 
  -7   5   2      239.48      237.10      7.25 o 
  -6   5   2      181.95      182.65      4.95 o 
  -5   5   2      154.82      146.24      3.92 o 
  -4   5   2        8.26       14.22      1.02 o 
  -3   5   2        5.51        2.20      1.53 o 
  -2   5   2      158.92      169.25      5.44 o 
  -1   5   2      156.77      154.88      5.20 o 
   0   5   2      634.76      619.15     14.80 o 
   1   5   2        1.00        7.13      1.61 o 
   2   5   2       79.71       74.32      2.60 o 
   3   5   2      192.83      200.63      4.75 o 
   4   5   2      308.10      319.35      8.58 o 
   5   5   2       73.64       66.84      3.17 o 
   6   5   2      425.20      411.63     11.90 o 
   7   5   2       11.19       23.65      3.01 o 
   8   5   2        0.04       -1.30      1.90 o 
  -9   6   2       51.75       64.17      9.66 o 
  -8   6   2        6.38       10.11      2.40 o 
  -7   6   2        4.87        8.49      3.61 o 
  -6   6   2       25.70       21.40      2.27 o 
  -5   6   2      235.38      207.28      8.10 o 
  -4   6   2      642.47      630.21     18.59 o 
  -3   6   2      198.92      202.43      7.86 o 
  -2   6   2       21.69       33.76      6.04 o 
  -1   6   2       25.00       32.87      2.80 o 
   0   6   2       72.90       66.86      5.76 o 
   1   6   2     1661.67     1626.31     41.53 o 
   2   6   2      239.46      224.91      8.20 o 
   3   6   2       99.85       97.65      5.32 o 
   4   6   2      306.30      310.27     10.68 o 
   5   6   2       79.51       75.75      4.85 o 
   6   6   2      101.44      106.37      7.61 o 
   7   6   2        0.40       -0.62      4.31 o 
   8   6   2       29.24       27.90      5.91 o 
  -8   7   2       32.18       25.29      4.37 o 
  -7   7   2      118.44      118.01      7.48 o 
  -6   7   2       22.76       22.85      3.42 o 
  -5   7   2       19.70       13.43      2.59 o 
  -4   7   2      183.16      179.38      8.44 o 
  -3   7   2      321.32      318.79     11.84 o 
  -2   7   2      367.22      366.53     13.17 o 
  -1   7   2      459.38      443.43     15.35 o 
   0   7   2      135.89      142.12      6.66 o 
   1   7   2      137.14      144.11      6.79 o 
   2   7   2      143.93      135.41      8.75 o 
   3   7   2       82.85       84.59      5.26 o 
   4   7   2       59.67       59.92      5.07 o 
   5   7   2        5.36       10.98      2.70 o 
   6   7   2      144.23      142.88     12.42 o 
  -7   8   2        4.33        0.37      2.70 o 
  -6   8   2       17.79       29.46      6.09 o 
  -5   8   2       49.92       55.00      4.94 o 
  -4   8   2      106.51      118.96      7.41 o 
  -3   8   2       48.23       52.10      5.04 o 
  -2   8   2       57.52       65.82      5.32 o 
  -1   8   2       51.68       59.89      5.61 o 
   0   8   2       34.87       42.64      4.20 o 
   1   8   2      200.43      192.37      9.68 o 
   2   8   2      191.67      192.61      9.33 o 
   3   8   2       63.13       76.03      6.04 o 
   4   8   2       13.61       21.49      3.74 o 
   5   8   2        0.90        1.07      2.43 o 
  -4   9   2        0.26       -0.48      2.05 o 
  -3   9   2       33.32       39.61      4.86 o 
  -2   9   2        0.80        2.92      2.47 o 
  -1   9   2       39.44       47.04      5.38 o 
   0   9   2       38.35       40.92      5.15 o 
   1   9   2        2.53       -0.32      1.91 o 
   2   9   2        2.43        4.50      2.87 o 
 -12   1   3       36.53       47.83      5.19 o 
 -11   1   3       24.83       19.27      3.19 o 
 -10   1   3       62.53       62.81      4.94 o 
  -9   1   3      234.31      236.95      8.30 o 
  -8   1   3      251.24      234.50      4.47 o 
  -7   1   3      618.64      632.19      9.99 o 
  -6   1   3      127.91      135.26      4.84 o 
  -5   1   3      208.22      207.79      5.68 o 
  -4   1   3     2392.89     2364.90     36.00 o 
  -3   1   3     5075.52     5121.78     62.34 o 
  -2   1   3      427.92      430.63      3.56 o 
  -1   1   3     2133.68     2319.15     20.15 o 
   0   1   3       30.16       38.75      1.74 o 
   1   1   3      198.00      196.12      2.48 o 
   2   1   3      111.75      135.91      2.81 o 
   3   1   3      789.94      830.55      9.06 o 
   4   1   3       32.76       37.84      2.42 o 
   5   1   3       61.36       59.60      3.23 o 
   6   1   3       10.58        8.27      2.08 o 
   7   1   3      178.86      160.60      7.50 o 
   8   1   3        5.80        7.89      3.30 o 
   9   1   3       11.42       16.99      3.21 o 
  10   1   3       12.32       18.94      3.62 o 
 -12   2   3        4.98        5.94      2.93 o 
 -11   2   3      106.32      113.83      6.68 o 
 -10   2   3       19.36       24.17      3.35 o 
  -9   2   3      548.22      571.01     26.94 o 
  -8   2   3       59.04       63.12      3.57 o 
  -7   2   3      177.48      177.06      4.96 o 
  -6   2   3     2021.69     2210.07     43.39 o 
  -5   2   3      281.74      288.49      4.49 o 
  -4   2   3       12.36       17.64      0.98 o 
  -3   2   3     1845.21     1914.63     29.78 o 
  -2   2   3       83.58       67.77      1.57 o 
  -1   2   3    14582.05    14125.42    145.42 o 
   0   2   3      682.46      611.72      9.68 o 
   1   2   3      823.91      865.34     12.90 o 
   2   2   3     1370.96     1432.64     20.37 o 
   3   2   3        0.09        0.02      0.47 o 
   4   2   3      758.98      675.64     14.69 o 
   5   2   3      653.58      650.88     16.47 o 
   6   2   3       96.44       92.20      5.08 o 
   7   2   3       53.16       57.55      5.53 o 
   8   2   3       58.27       67.47      7.92 o 
   9   2   3       21.01       22.15      3.55 o 
 -12   3   3       76.83       75.08      7.17 o 
 -11   3   3       59.10       72.99      6.15 o 
 -10   3   3       86.36       93.86      6.11 o 
  -9   3   3      829.73      933.19     22.66 o 
  -8   3   3      373.02      387.11      9.51 o 
  -7   3   3      136.24      136.66      4.66 o 
  -6   3   3      806.00      843.10     13.88 o 
  -5   3   3      175.02      164.61      3.40 o 
  -4   3   3     2998.13     3291.75     50.31 o 
  -3   3   3     2707.72     2784.88     37.05 o 
  -2   3   3      482.37      526.52      6.48 o 
  -1   3   3      257.76      309.70      4.18 o 
   0   3   3      800.50      748.96      9.72 o 
   1   3   3      667.00      679.41     12.18 o 
   2   3   3     1558.69     1561.13     22.11 o 
   3   3   3       20.43       23.41      1.49 o 
   4   3   3      206.48      207.24      4.44 o 
   5   3   3      947.16      920.98     25.37 o 
   6   3   3       17.07       17.55      2.41 o 
   7   3   3       59.67       69.47      8.71 o 
   8   3   3        5.29        8.11      2.77 o 
   9   3   3       51.76       52.80      5.13 o 
 -11   4   3       29.39       36.38      4.46 o 
 -10   4   3        8.04       14.60      2.77 o 
  -9   4   3      121.19      109.40      7.05 o 
  -8   4   3       78.65       68.71      3.01 o 
  -7   4   3      627.10      548.75     10.99 o 
  -6   4   3     2300.39     2329.57     43.38 o 
  -5   4   3     1220.38     1181.85     18.69 o 
  -4   4   3      116.60      144.48      3.65 o 
  -3   4   3       36.54       43.28      1.29 o 
  -2   4   3      609.68      682.26      8.51 o 
  -1   4   3     3067.02     3046.09     35.56 o 
   0   4   3      592.32      547.96      7.52 o 
   1   4   3        0.08       -0.62      0.62 o 
   2   4   3      287.90      306.85      6.64 o 
   3   4   3        2.08        5.20      1.55 o 
   4   4   3     1244.57     1219.60     21.55 o 
   5   4   3       57.78       68.79      3.61 o 
   6   4   3        5.35       12.69      2.28 o 
   7   4   3       69.17       75.06      4.92 o 
   8   4   3       18.65       31.47      4.10 o 
 -11   5   3       66.52       71.15      7.24 o 
 -10   5   3       39.00       40.90      4.41 o 
  -9   5   3      146.36      160.83      6.30 o 
  -8   5   3       73.06       84.41      3.94 o 
  -7   5   3       27.61       28.62      2.61 o 
  -6   5   3      249.03      229.57      5.76 o 
  -5   5   3      385.40      384.63      7.72 o 
  -4   5   3      598.47      615.54     15.60 o 
  -3   5   3      500.68      485.08      9.28 o 
  -2   5   3      233.15      220.83      5.29 o 
  -1   5   3        0.85       10.80      4.20 o 
   0   5   3      511.26      484.77      9.04 o 
   1   5   3       50.95       59.74      1.78 o 
   2   5   3      218.48      224.50      4.89 o 
   3   5   3        2.68        1.43      1.14 o 
   4   5   3       12.34       23.50      2.36 o 
   5   5   3        0.45        1.82      1.85 o 
   6   5   3        1.62        3.97      2.02 o 
   7   5   3       19.04       25.51      3.31 o 
   8   5   3       24.73       32.42      7.23 o 
 -10   6   3       13.27       16.13      5.79 o 
  -9   6   3        2.37        5.57      4.42 o 
  -8   6   3       27.32       29.88      3.09 o 
  -7   6   3       48.07       50.85      4.20 o 
  -6   6   3        8.35       10.48      1.91 o 
  -5   6   3      115.59      109.26      5.41 o 
  -4   6   3        0.18        0.36      1.30 o 
  -3   6   3      106.30      104.07      5.18 o 
  -2   6   3       90.63      100.80      4.77 o 
  -1   6   3       10.39       19.13      2.38 o 
   0   6   3       45.66       49.24      3.70 o 
   1   6   3      139.47      147.49      6.78 o 
   2   6   3       37.36       34.95      3.18 o 
   3   6   3       48.05       46.01      3.91 o 
   4   6   3        8.39        7.75      2.14 o 
   5   6   3        3.66        3.68      2.20 o 
   6   6   3       51.27       51.91      7.15 o 
   7   6   3       12.19       21.21      5.85 o 
  -9   7   3        1.29        6.64      4.15 o 
  -8   7   3        1.45        8.02      6.33 o 
  -7   7   3       33.38       35.29      4.32 o 
  -6   7   3        5.20        6.55      2.31 o 
  -5   7   3       79.59       70.46      5.13 o 
  -4   7   3       12.47       20.55      4.20 o 
  -3   7   3        5.34        9.65      2.39 o 
  -2   7   3      146.50      140.39      6.66 o 
  -1   7   3        1.75        2.22      2.09 o 
   0   7   3       79.18       84.55      5.22 o 
   1   7   3        1.24        5.23      3.84 o 
   2   7   3       62.67       70.30      5.26 o 
   3   7   3        0.99        3.42      2.05 o 
   4   7   3       18.33       24.06      3.43 o 
   5   7   3      162.86      157.33     11.02 o 
   6   7   3       15.86       13.41      5.31 o 
  -7   8   3        8.87       10.66      4.23 o 
  -6   8   3       80.16       73.56      5.90 o 
  -5   8   3        1.10        4.42      2.62 o 
  -4   8   3       51.85       56.15      4.88 o 
  -3   8   3       58.42       62.49      6.79 o 
  -2   8   3        3.37        5.34      4.54 o 
  -1   8   3      228.79      223.67     10.54 o 
   0   8   3      127.54      118.27      7.03 o 
   1   8   3        2.22        5.44      2.48 o 
   2   8   3      106.28      101.41      7.01 o 
   3   8   3        2.20        3.53      2.41 o 
   4   8   3       71.65       75.28      6.75 o 
  -4   9   3       85.75       88.71      6.90 o 
  -3   9   3      114.74      112.97      8.03 o 
  -2   9   3       12.27        4.89      2.68 o 
  -1   9   3       39.91       44.80      4.87 o 
   0   9   3       15.94       12.32      3.29 o 
   1   9   3        2.36        8.31      3.12 o 
 -13   0   4        2.66        5.88      4.10 o 
 -12   0   4       39.00       42.90      6.41 o 
 -11   0   4       32.74       30.63      6.47 o 
 -10   0   4      182.69      171.06     15.56 o 
  -9   0   4      438.21      411.74     18.37 o 
  -8   0   4      818.98      790.13     24.67 o 
  -7   0   4        6.97        6.03      1.07 o 
  -6   0   4      237.05      242.40      5.40 o 
  -5   0   4      620.77      570.86     10.06 o 
  -4   0   4     1093.35     1126.66     31.73 o 
  -3   0   4    14199.31    10705.06    245.47 o 
  -2   0   4     7872.02     6587.61    286.03 o 
  -1   0   4      292.51      239.05      6.41 o 
   0   0   4     2269.88     2242.15     32.04 o 
   1   0   4     1592.17     1579.68     43.10 o 
   2   0   4     1004.43      964.38     14.98 o 
   3   0   4      850.59      812.52     16.24 o 
   4   0   4      929.99      858.28     28.81 o 
   5   0   4     1170.48     1111.52     38.21 o 
   6   0   4       44.99       72.92      6.51 o 
   7   0   4        3.59        8.92      3.56 o 
   8   0   4       28.18       30.46      5.84 o 
   9   0   4        7.28        9.47      4.89 o 
 -13   1   4      106.69      105.95      7.17 o 
 -12   1   4       26.04       22.89      3.50 o 
 -11   1   4      176.99      172.41      7.74 o 
 -10   1   4      349.12      344.16     18.00 o 
  -9   1   4        5.85        2.66      0.94 o 
  -8   1   4      567.44      567.19      9.76 o 
  -7   1   4      358.87      333.12      7.60 o 
  -6   1   4        2.41        4.26      1.36 o 
  -5   1   4     1496.03     1438.18     17.55 o 
  -4   1   4     1695.86     1780.17     21.99 o 
  -3   1   4       51.91       53.19      1.18 o 
  -2   1   4       18.92       17.74      0.59 o 
  -1   1   4      769.42      739.35      7.71 o 
   0   1   4     1353.78     1273.81     14.03 o 
   1   1   4       23.09       22.89      0.91 o 
   2   1   4      245.33      237.66      4.34 o 
   3   1   4     1841.84     1776.79     58.97 o 
   4   1   4      125.88      142.15      4.90 o 
   5   1   4      220.80      206.71      7.46 o 
   6   1   4       25.06       27.34      2.86 o 
   7   1   4      250.63      221.79     10.33 o 
   8   1   4      116.81      142.92      7.50 o 
   9   1   4       31.18       37.99      4.55 o 
 -12   2   4        2.27        0.09      2.21 o 
 -11   2   4       18.54       21.81      3.27 o 
 -10   2   4       25.36       34.19      3.06 o 
  -9   2   4       55.96       50.95      2.34 o 
  -8   2   4      518.30      493.88     10.46 o 
  -7   2   4       94.56       88.83      2.55 o 
  -6   2   4       45.11       41.88      1.46 o 
  -5   2   4      519.42      567.26      8.24 o 
  -4   2   4      480.15      550.42      9.26 o 
  -3   2   4       53.76       90.55      3.64 o 
  -2   2   4        0.22        6.14      0.70 o 
  -1   2   4      174.26      152.92      2.53 o 
   0   2   4        0.16        6.63      0.65 o 
   1   2   4        0.71        2.72      0.97 o 
   2   2   4      392.07      366.51      6.98 o 
   3   2   4     1676.45     1604.59     25.71 o 
   4   2   4       97.72       88.55      2.83 o 
   5   2   4      335.82      346.74     10.78 o 
   6   2   4       91.25       99.37      5.30 o 
   7   2   4        0.08        3.66      2.54 o 
   8   2   4        4.86       11.61      2.87 o 
   9   2   4        8.60        7.69      4.14 o 
 -12   3   4        1.75        3.94      2.34 o 
 -11   3   4       15.76       22.18      3.45 o 
 -10   3   4        8.32       13.15      2.71 o 
  -9   3   4        1.10        3.67      1.75 o 
  -8   3   4       31.70       31.96      2.92 o 
  -7   3   4        4.08        5.38      1.18 o 
  -6   3   4       16.71       18.80      1.63 o 
  -5   3   4       84.76       85.32      2.40 o 
  -4   3   4      278.44      303.06      6.56 o 
  -3   3   4      335.47      361.34      5.45 o 
  -2   3   4      657.76      698.08      9.26 o 
  -1   3   4     1424.88     1537.47     19.70 o 
   0   3   4      460.89      502.06      8.46 o 
   1   3   4      544.19      576.01     11.38 o 
   2   3   4      386.40      415.21      7.26 o 
   3   3   4        9.63        9.26      1.27 o 
   4   3   4      239.59      235.88      5.30 o 
   5   3   4        1.66       11.13      2.52 o 
   6   3   4       44.14       43.09      3.52 o 
   7   3   4       16.87       32.61      5.43 o 
   8   3   4       22.42       24.66      3.53 o 
 -12   4   4        5.29        6.86      3.68 o 
 -11   4   4       48.99       39.95      4.49 o 
 -10   4   4        0.54        3.04      1.93 o 
  -9   4   4       35.85       43.34      2.69 o 
  -8   4   4      103.16      105.72      3.76 o 
  -7   4   4       56.90       55.91      2.42 o 
  -6   4   4       13.97       16.96      2.46 o 
  -5   4   4      102.31      105.49      3.29 o 
  -4   4   4       23.02       37.01      1.55 o 
  -3   4   4      495.90      488.39      7.49 o 
  -2   4   4     1027.60     1015.17     16.81 o 
  -1   4   4      871.60      847.90     13.50 o 
   0   4   4       15.04       19.95      1.24 o 
   1   4   4        5.70        6.68      0.99 o 
   2   4   4      454.94      417.33      9.20 o 
   3   4   4       11.97       12.76      1.58 o 
   4   4   4      163.86      148.19      4.79 o 
   5   4   4        0.03        0.63      1.18 o 
   6   4   4        0.17        7.60      3.54 o 
   7   4   4        4.35        0.31      2.52 o 
   8   4   4        6.96        6.59      2.87 o 
 -11   5   4       62.79       81.52      7.69 o 
 -10   5   4       88.21       90.70      5.79 o 
  -9   5   4       37.74       36.16      2.73 o 
  -8   5   4       95.06       85.28      3.61 o 
  -7   5   4      136.79      133.60      4.55 o 
  -6   5   4      204.49      195.62     10.29 o 
  -5   5   4      931.05      952.63     18.62 o 
  -4   5   4       18.90       19.89      2.51 o 
  -3   5   4      109.18      117.77      3.44 o 
  -2   5   4        2.43        1.59      0.91 o 
  -1   5   4      282.04      293.86      6.35 o 
   0   5   4      740.28      712.92     11.50 o 
   1   5   4       92.88       96.17      2.94 o 
   2   5   4       62.38       63.34      2.64 o 
   3   5   4      220.41      204.21      5.61 o 
   4   5   4       29.25       29.26      2.51 o 
   5   5   4       28.35       34.82      2.75 o 
   6   5   4        0.11       -1.20      1.72 o 
   7   5   4       11.68       12.57      2.98 o 
 -10   6   4        1.73        6.46      4.05 o 
  -9   6   4       13.66       15.00      2.96 o 
  -8   6   4      164.72      153.27      6.26 o 
  -7   6   4      155.72      161.11      7.26 o 
  -6   6   4        7.96        9.32      2.30 o 
  -5   6   4       21.25       24.80      2.96 o 
  -4   6   4       23.41       26.37      2.85 o 
  -3   6   4      623.63      571.54     16.36 o 
  -2   6   4      998.46      943.00     25.60 o 
  -1   6   4       40.71       54.09      4.67 o 
   0   6   4      236.19      242.87      9.03 o 
   1   6   4        0.01        3.51      1.88 o 
   2   6   4      449.48      443.94     14.60 o 
   3   6   4      294.91      279.18     10.61 o 
   4   6   4      107.38      108.10      8.98 o 
   5   6   4       13.31       34.30      7.10 o 
   6   6   4       17.43       22.66      5.46 o 
  -9   7   4       17.38       17.65      6.19 o 
  -8   7   4       36.76       34.24      4.46 o 
  -7   7   4       32.72       32.31      4.04 o 
  -6   7   4      101.61      106.06      6.84 o 
  -5   7   4      249.49      241.21      9.98 o 
  -4   7   4       27.47       37.10      3.85 o 
  -3   7   4      127.77      118.63      6.17 o 
  -2   7   4       10.49       14.92      2.73 o 
  -1   7   4      115.22      120.19      6.48 o 
   0   7   4      310.36      329.79     12.47 o 
   1   7   4       93.84       96.04      6.20 o 
   2   7   4       44.07       50.44      4.77 o 
   3   7   4       35.87       49.47      5.49 o 
   4   7   4       20.86       22.94      3.66 o 
   5   7   4        0.22        5.55      4.10 o 
  -7   8   4      115.71      108.84      7.85 o 
  -6   8   4        2.58        3.21      2.41 o 
  -5   8   4       28.64       24.79      3.51 o 
  -4   8   4        1.84        1.94      2.18 o 
  -3   8   4      211.15      188.85      9.36 o 
  -2   8   4      208.42      183.09      9.30 o 
  -1   8   4       43.85       53.40      4.93 o 
   0   8   4       58.46       52.51      4.91 o 
   1   8   4       20.78       23.69      4.42 o 
   2   8   4       95.78       86.10      6.70 o 
   3   8   4       62.12       60.70      6.48 o 
  -4   9   4       33.63       29.36      4.40 o 
  -3   9   4        3.50        2.52      2.37 o 
  -2   9   4        2.42        2.41      2.53 o 
  -1   9   4       37.45       36.96      4.99 o 
   0   9   4       54.07       53.42      5.79 o 
 -13   1   5       36.63       34.20      4.26 o 
 -12   1   5       41.56       46.30      4.49 o 
 -11   1   5        7.52        4.59      1.97 o 
 -10   1   5        8.62       16.45      1.95 o 
  -9   1   5      206.01      191.98      6.38 o 
  -8   1   5        5.51       10.84      1.95 o 
  -7   1   5      173.96      162.07      3.42 o 
  -6   1   5       44.89       50.50      1.59 o 
  -5   1   5        0.26        0.34      0.43 o 
  -4   1   5      101.47      112.42      1.93 o 
  -3   1   5     1627.89     1689.65     20.68 o 
  -2   1   5     3986.15     4078.16     41.41 o 
  -1   1   5      410.28      470.07      5.79 o 
   0   1   5       20.11       18.60      0.84 o 
   1   1   5      276.42      270.88      4.16 o 
   2   1   5       78.16       73.57      1.71 o 
   3   1   5      349.02      336.48      9.66 o 
   4   1   5        3.67        2.38      1.84 o 
   5   1   5      207.82      178.30      7.18 o 
   6   1   5       98.95       89.95      5.07 o 
   7   1   5        3.09        3.26      2.16 o 
   8   1   5        4.50        6.67      2.66 o 
 -13   2   5        0.57       -0.94      2.13 o 
 -12   2   5       40.74       39.46      4.74 o 
 -11   2   5       58.36       49.42      4.19 o 
 -10   2   5      172.57      185.52      5.18 o 
  -9   2   5        8.42       12.08      2.11 o 
  -8   2   5       70.87       79.15      2.73 o 
  -7   2   5       67.76       77.65      2.39 o 
  -6   2   5      148.60      170.62      4.10 o 
  -5   2   5     2368.20     2329.22     36.19 o 
  -4   2   5     4822.11     5016.56     59.77 o 
  -3   2   5     1136.70     1150.18     13.75 o 
  -2   2   5     1203.43     1302.96     15.81 o 
  -1   2   5      432.34      404.63     16.54 o 
   0   2   5     1641.61     1656.67     21.94 o 
   1   2   5       32.28       20.19      1.13 o 
   2   2   5       26.86       33.22      1.40 o 
   3   2   5     1279.47     1261.78     22.48 o 
   4   2   5        2.34        9.36      2.92 o 
   5   2   5      338.31      324.74     10.92 o 
   6   2   5       56.60       69.06      4.65 o 
   7   2   5       17.79       22.93      3.20 o 
   8   2   5       51.50       51.37      5.79 o 
 -12   3   5       61.92       66.07      5.88 o 
 -11   3   5        9.50       16.34      3.12 o 
 -10   3   5      103.72      109.43      4.21 o 
  -9   3   5      462.53      479.94     11.08 o 
  -8   3   5     1036.19     1048.98     19.16 o 
  -7   3   5     1889.01     2008.14     38.00 o 
  -6   3   5      153.54      171.96      3.94 o 
  -5   3   5        3.62        7.13      2.13 o 
  -4   3   5      459.49      404.02      8.62 o 
  -3   3   5     2816.70     2944.77     90.40 o 
  -2   3   5     1299.74     1380.63     20.90 o 
  -1   3   5        0.48       -0.38      0.73 o 
   0   3   5      370.73      403.14     10.49 o 
   1   3   5      729.88      719.37     12.11 o 
   2   3   5       58.85       63.90      2.33 o 
   3   3   5       76.45       90.19      3.01 o 
   4   3   5       16.38       21.50      1.94 o 
   5   3   5       87.67       77.49      4.56 o 
   6   3   5      250.30      262.89     10.70 o 
   7   3   5        2.69        1.71      1.90 o 
   8   3   5        5.31        3.36      2.34 o 
 -12   4   5       39.56       34.83      4.13 o 
 -11   4   5        2.38        4.22      2.26 o 
 -10   4   5      147.45      155.37      6.29 o 
  -9   4   5      115.90      112.26      4.12 o 
  -8   4   5       29.31       37.36      3.74 o 
  -7   4   5        2.26        3.22      1.74 o 
  -6   4   5      325.86      289.74     11.61 o 
  -5   4   5     1807.02     1704.89     26.80 o 
  -4   4   5     1262.13     1224.93     18.48 o 
  -3   4   5      187.45      167.59      3.53 o 
  -2   4   5     1574.89     1662.81     24.43 o 
  -1   4   5       58.11       59.40      2.17 o 
   0   4   5     1431.59     1348.17     27.79 o 
   1   4   5      756.99      727.89     13.08 o 
   2   4   5      663.78      655.34     12.52 o 
   3   4   5      396.55      418.35      9.11 o 
   4   4   5        0.07        3.19      1.20 o 
   5   4   5       16.99       20.96      2.90 o 
   6   4   5       41.04       59.93      4.84 o 
   7   4   5       35.34       39.78      4.46 o 
 -11   5   5        1.18        1.26      2.23 o 
 -10   5   5       19.35       21.10      2.86 o 
  -9   5   5       89.55       78.83      3.93 o 
  -8   5   5      185.45      171.99      6.26 o 
  -7   5   5      670.68      671.16     18.77 o 
  -6   5   5       53.85       61.43      2.92 o 
  -5   5   5       18.56       22.82      2.40 o 
  -4   5   5       20.41       26.58      1.79 o 
  -3   5   5      298.41      301.23      5.77 o 
  -2   5   5      491.04      480.39      8.64 o 
  -1   5   5      471.11      455.02      8.24 o 
   0   5   5      336.56      330.01      6.88 o 
   1   5   5      146.56      128.71      3.79 o 
   2   5   5      102.63      111.07      4.41 o 
   3   5   5        0.07        1.52      1.19 o 
   4   5   5       41.56       47.93      3.64 o 
   5   5   5       26.86       36.34      4.50 o 
   6   5   5       62.68       71.19      5.58 o 
   7   5   5       15.27       11.80      6.93 o 
 -10   6   5        2.04       14.17      8.18 o 
  -9   6   5       29.12       32.88      3.85 o 
  -8   6   5       22.51       32.51      3.64 o 
  -7   6   5      136.11      126.18      5.19 o 
  -6   6   5       88.20       88.75      4.21 o 
  -5   6   5      127.59      115.11      4.26 o 
  -4   6   5      704.17      683.07     19.76 o 
  -3   6   5      100.20      101.51      5.15 o 
  -2   6   5      206.77      170.11      7.12 o 
  -1   6   5        8.25       10.41      2.97 o 
   0   6   5        3.50       12.73      5.03 o 
   1   6   5       36.19       41.71      3.54 o 
   2   6   5        5.96       13.07      3.18 o 
   3   6   5       11.13       10.22      2.26 o 
   4   6   5        0.04        3.80      2.55 o 
   5   6   5        7.42        7.02      5.79 o 
   6   6   5        6.67        7.13      4.55 o 
  -9   7   5       20.78       22.72      3.69 o 
  -8   7   5       38.86       38.99      4.33 o 
  -7   7   5        2.77        6.85      2.90 o 
  -6   7   5       65.28       70.72      5.38 o 
  -5   7   5        2.08        6.06      2.28 o 
  -4   7   5       60.82       53.51      5.17 o 
  -3   7   5       70.64       73.75      4.76 o 
  -2   7   5       66.96       55.85      4.32 o 
  -1   7   5       46.20       47.84      4.21 o 
   0   7   5        0.95       -0.80      1.80 o 
   1   7   5        3.94        7.73      2.45 o 
   2   7   5        0.01       -2.07      2.07 o 
   3   7   5        0.04        2.34      2.22 o 
   4   7   5       22.22       21.38      5.46 o 
  -7   8   5       16.88        9.69      3.12 o 
  -6   8   5        6.41        9.25      2.81 o 
  -5   8   5       57.16       74.35      5.93 o 
  -4   8   5        0.41        0.00      1.65 o 
  -3   8   5       38.06       41.48      4.78 o 
  -2   8   5       60.16       60.80      5.17 o 
  -1   8   5       23.89       32.00      4.31 o 
   0   8   5       45.42       40.89      4.36 o 
   1   8   5        1.15       -2.28      2.28 o 
   2   8   5        4.58       12.71      6.83 o 
   3   8   5       24.33       30.73      5.47 o 
  -4   9   5       17.82       18.86      4.75 o 
  -3   9   5       19.63       69.92     21.80 o 
  -2   9   5       35.18       34.19      4.66 o 
  -1   9   5        4.04       14.53      3.38 o 
 -13   0   6       77.81       79.24      8.11 o 
 -12   0   6      247.04      268.78     15.86 o 
 -11   0   6      118.85      137.47      9.23 o 
 -10   0   6      562.30      440.70     70.61 o 
  -9   0   6      603.73      531.00     15.05 o 
  -8   0   6       29.83       27.04      2.11 o 
  -7   0   6      673.18      769.67     18.54 o 
  -6   0   6       13.13       14.59      1.03 o 
  -5   0   6        8.76       13.74      1.44 o 
  -4   0   6      661.28      631.40     18.34 o 
  -3   0   6       58.52       45.51      1.95 o 
  -2   0   6     1185.10     1181.64     17.34 o 
  -1   0   6      945.02     1006.79     21.59 o 
   0   0   6     1121.48     1104.60     32.66 o 
   1   0   6      887.12      888.95     17.53 o 
   2   0   6     1133.64     1111.75     21.45 o 
   3   0   6     1078.31     1050.88     77.61 o 
   4   0   6      493.18      507.55     26.72 o 
   5   0   6      137.27      119.65      8.07 o 
   6   0   6      200.74      182.91     11.53 o 
   7   0   6      162.28      200.30     15.22 o 
   8   0   6        2.69        3.42      3.37 o 
 -13   1   6       16.82       22.38      3.55 o 
 -12   1   6       78.15       75.39      5.52 o 
 -11   1   6        3.01        4.15      1.81 o 
 -10   1   6      966.04      974.27     24.96 o 
  -9   1   6      521.21      505.02      9.90 o 
  -8   1   6       36.26       42.16      1.84 o 
  -7   1   6       82.62       87.26      2.31 o 
  -6   1   6      553.55      589.53      8.68 o 
  -5   1   6     1510.45     1430.94     16.02 o 
  -4   1   6      978.27      831.18      7.59 o 
  -3   1   6      218.92      265.52      4.10 o 
  -2   1   6     2125.45     2421.33     48.27 o 
  -1   1   6      493.83      529.49      9.64 o 
   0   1   6      195.67      176.54      4.45 o 
   1   1   6      502.89      457.61      7.42 o 
   2   1   6        9.23       11.77      1.03 o 
   3   1   6       36.16       30.32      2.73 o 
   4   1   6     1000.65     1034.67     27.31 o 
   5   1   6       12.08       17.67      2.60 o 
   6   1   6        4.86        4.25      1.97 o 
   7   1   6       16.06       21.25      4.22 o 
   8   1   6       19.17       20.66      3.86 o 
 -13   2   6       13.00       13.49      3.04 o 
 -12   2   6        9.22       16.40      3.24 o 
 -11   2   6       61.51       62.44      4.86 o 
 -10   2   6      126.46      144.67      5.22 o 
  -9   2   6       14.66       17.24      1.63 o 
  -8   2   6       14.79       15.55      1.43 o 
  -7   2   6      223.31      219.99      5.68 o 
  -6   2   6       10.81       10.11      1.07 o 
  -5   2   6      143.32      140.86      2.68 o 
  -4   2   6        7.83        6.50      1.26 o 
  -3   2   6      240.54      264.76      4.35 o 
  -2   2   6      674.28      675.45     10.60 o 
  -1   2   6      412.69      395.01      6.92 o 
   0   2   6       30.67       22.73      1.22 o 
   1   2   6      415.51      431.63      8.29 o 
   2   2   6      298.36      320.30      8.66 o 
   3   2   6      213.10      202.28      5.09 o 
   4   2   6       37.27       37.07      3.24 o 
   5   2   6       37.37       38.13      3.51 o 
   6   2   6       30.26       34.21      4.40 o 
   7   2   6       32.17       31.90      4.08 o 
 -13   3   6        2.19       10.78      6.92 o 
 -12   3   6       19.82       30.50      4.28 o 
 -11   3   6       15.41       19.41      3.28 o 
 -10   3   6        3.24        5.93      1.55 o 
  -9   3   6      104.43      104.69      4.02 o 
  -8   3   6       42.05       41.13      2.15 o 
  -7   3   6        4.80       12.43      2.36 o 
  -6   3   6       27.84       27.44      2.61 o 
  -5   3   6      236.33      238.66      4.93 o 
  -4   3   6      746.78      759.90     11.29 o 
  -3   3   6       45.61       50.52      3.36 o 
  -2   3   6      238.50      239.72      4.61 o 
  -1   3   6        6.43        6.68      0.98 o 
   0   3   6       39.64       41.52      1.76 o 
   1   3   6      197.24      206.12      4.58 o 
   2   3   6       55.42       47.36      2.23 o 
   3   3   6       32.24       40.20      2.08 o 
   4   3   6        7.49        4.89      4.21 o 
   5   3   6        7.13        9.25      2.69 o 
   6   3   6       32.30       29.44      3.80 o 
   7   3   6        6.04        7.09      3.74 o 
 -12   4   6       21.64       20.05      3.71 o 
 -11   4   6        8.74       16.56      2.85 o 
 -10   4   6       13.01       14.66      1.91 o 
  -9   4   6        3.92        7.24      1.54 o 
  -8   4   6       47.22       45.27      2.65 o 
  -7   4   6      358.60      366.65     10.13 o 
  -6   4   6       30.11       29.76      3.32 o 
  -5   4   6        0.23        2.92      1.50 o 
  -4   4   6      437.51      453.37      8.10 o 
  -3   4   6        0.26        2.01      1.10 o 
  -2   4   6      899.86      904.67     14.83 o 
  -1   4   6      142.31      136.05      4.11 o 
   0   4   6        6.07        8.59      1.29 o 
   1   4   6      631.08      624.41     12.20 o 
   2   4   6       71.97       73.25      3.05 o 
   3   4   6       27.76       25.53      1.87 o 
   4   4   6       80.06       79.20      6.47 o 
   5   4   6        1.07        1.02      1.58 o 
   6   4   6        0.36        1.29      1.85 o 
 -11   5   6       17.47       23.08      4.12 o 
 -10   5   6      121.40      136.09      6.08 o 
  -9   5   6      413.74      415.32     11.83 o 
  -8   5   6        0.19        2.63      1.57 o 
  -7   5   6       12.70       16.04      2.43 o 
  -6   5   6      210.70      185.36      4.96 o 
  -5   5   6       63.45       75.89      2.86 o 
  -4   5   6     1633.27     1702.63     28.50 o 
  -3   5   6      668.17      606.51     15.54 o 
  -2   5   6       69.70       71.43      2.66 o 
  -1   5   6      148.24      142.29      4.20 o 
   0   5   6      144.76      155.29      4.38 o 
   1   5   6      430.40      447.27     11.48 o 
   2   5   6        0.02        1.68      1.11 o 
   3   5   6       70.16       72.79      3.55 o 
   4   5   6      103.09       94.32      5.28 o 
   5   5   6       19.61       32.45      3.82 o 
   6   5   6       15.54       18.81      3.93 o 
 -10   6   6        1.03       -0.84      1.67 o 
  -9   6   6        0.20        2.58      2.13 o 
  -8   6   6       21.37       18.92      2.37 o 
  -7   6   6      522.54      492.10     13.55 o 
  -6   6   6      233.36      230.65      7.26 o 
  -5   6   6       28.07       28.38      2.27 o 
  -4   6   6      254.34      250.13      9.61 o 
  -3   6   6      192.38      180.27      7.29 o 
  -2   6   6     1119.12     1064.95     29.02 o 
  -1   6   6      345.06      349.00     12.26 o 
   0   6   6      114.46      108.32      5.85 o 
   1   6   6      517.41      506.78     16.31 o 
   2   6   6       19.33       23.26      4.35 o 
   3   6   6      100.28      101.80      6.58 o 
   4   6   6       69.37       75.55      8.79 o 
   5   6   6       31.47       31.31      6.61 o 
  -9   7   6      197.54      178.43      9.50 o 
  -8   7   6       25.82       27.06      3.93 o 
  -7   7   6       44.66       43.86      4.40 o 
  -6   7   6        0.01       -1.78      1.81 o 
  -5   7   6      182.39      181.78      8.08 o 
  -4   7   6      485.82      471.48     18.22 o 
  -3   7   6       38.45       48.20      4.07 o 
  -2   7   6       60.44       59.25      4.50 o 
  -1   7   6      115.21      105.29      6.01 o 
   0   7   6       22.76       27.38      3.45 o 
   1   7   6      131.49      125.32      6.96 o 
   2   7   6       26.41       32.75      4.10 o 
   3   7   6       38.98       53.92      6.26 o 
   4   7   6       89.75      116.38     12.75 o 
  -7   8   6       19.42       19.69      3.55 o 
  -6   8   6      120.87      112.01      7.56 o 
  -5   8   6       13.85       17.86      3.24 o 
  -4   8   6       14.11       17.40      4.61 o 
  -3   8   6        0.21       -1.45      1.92 o 
  -2   8   6       53.15       51.40      4.97 o 
  -1   8   6       96.08       96.42      6.86 o 
   0   8   6      114.30      116.64      7.96 o 
   1   8   6       23.44       28.44      3.96 o 
   2   8   6        2.24        1.01      3.33 o 
 -13   1   7        0.02        2.54      2.26 o 
 -12   1   7       26.98       33.19      3.60 o 
 -11   1   7      211.50      199.72      6.53 o 
 -10   1   7       22.96       30.81      2.09 o 
  -9   1   7       51.32       56.80      2.65 o 
  -8   1   7        7.73        5.14      1.11 o 
  -7   1   7      135.53      120.25      4.88 o 
  -6   1   7     2717.09     2645.16     31.21 o 
  -5   1   7      140.96      128.17      2.57 o 
  -4   1   7      393.18      365.74      5.19 o 
  -3   1   7      210.09      199.84      2.77 o 
  -2   1   7       14.45       16.86      0.89 o 
  -1   1   7        2.62        9.74      1.47 o 
   0   1   7      131.15      131.41      3.60 o 
   1   1   7      100.45       90.31      2.54 o 
   2   1   7       11.20       10.26      1.25 o 
   3   1   7       54.43       59.57      4.85 o 
   4   1   7      100.01       91.27      5.34 o 
   5   1   7       12.42       11.00      2.49 o 
   6   1   7        3.53        1.04      2.28 o 
   7   1   7        5.44        7.06      2.65 o 
 -13   2   7       26.77       23.31      5.12 o 
 -12   2   7       46.82       44.04      3.92 o 
 -11   2   7       56.34       49.75      2.80 o 
 -10   2   7      113.37       98.85      3.79 o 
  -9   2   7      461.79      497.84     10.52 o 
  -8   2   7      105.97      110.99      4.35 o 
  -7   2   7       51.85       52.74      4.45 o 
  -6   2   7      461.49      464.68      7.15 o 
  -5   2   7       64.34       69.24      2.51 o 
  -4   2   7     3111.61     3317.64     40.88 o 
  -3   2   7     1356.01     1333.66     19.62 o 
  -2   2   7      384.21      424.21      6.76 o 
  -1   2   7      682.25      653.81     17.89 o 
   0   2   7     1160.70     1191.84     19.07 o 
   1   2   7       92.10       88.77      3.61 o 
   2   2   7      239.62      247.95      7.47 o 
   3   2   7      446.29      404.23     20.53 o 
   4   2   7      162.71      152.77      6.64 o 
   5   2   7       37.81       54.77      4.61 o 
   6   2   7        7.02        6.94      2.43 o 
   7   2   7        7.80       16.72      3.54 o 
 -13   3   7        0.60        0.48      2.35 o 
 -12   3   7      131.08      153.31      8.19 o 
 -11   3   7      308.44      303.70      8.64 o 
 -10   3   7       42.22       38.89      2.57 o 
  -9   3   7      181.90      172.36      5.16 o 
  -8   3   7        0.60        1.82      1.03 o 
  -7   3   7      377.86      366.99      7.88 o 
  -6   3   7     3037.97     3256.00     49.58 o 
  -5   3   7      328.17      336.20      5.98 o 
  -4   3   7        3.86        1.26      0.68 o 
  -3   3   7      491.69      462.14      7.84 o 
  -2   3   7      270.11      286.62      6.35 o 
  -1   3   7     1118.32     1130.17     26.58 o 
   0   3   7      282.62      293.74      6.38 o 
   1   3   7      292.66      319.10      7.15 o 
   2   3   7      609.49      627.78     13.00 o 
   3   3   7      136.82      144.74      5.88 o 
   4   3   7       19.62       32.43      3.40 o 
   5   3   7        0.32        4.65      3.36 o 
   6   3   7       23.51       22.85      3.60 o 
 -12   4   7       11.69       17.75      5.45 o 
 -11   4   7       30.54       35.65      3.29 o 
 -10   4   7        2.65        1.11      1.27 o 
  -9   4   7      278.74      254.22      7.35 o 
  -8   4   7      598.93      557.82     14.82 o 
  -7   4   7       17.17       17.81      1.73 o 
  -6   4   7       23.17       15.30      2.32 o 
  -5   4   7      177.93      173.85      5.83 o 
  -4   4   7      528.63      467.68     19.65 o 
  -3   4   7     2113.93     2080.74     38.18 o 
  -2   4   7      596.03      584.41     12.60 o 
  -1   4   7     1291.07     1246.74     21.67 o 
   0   4   7      490.07      492.38     10.47 o 
   1   4   7       61.19       54.66      2.75 o 
   2   4   7      275.19      278.71      7.24 o 
   3   4   7       16.72       17.32      2.86 o 
   4   4   7      220.78      236.23      9.52 o 
   5   4   7       29.64       44.91      4.52 o 
   6   4   7        3.73        5.12      4.12 o 
 -12   5   7       12.38        9.45      4.89 o 
 -11   5   7       31.78       26.84      3.04 o 
 -10   5   7      117.52      110.02      5.99 o 
  -9   5   7       68.07       60.82      4.52 o 
  -8   5   7       48.77       43.77      2.56 o 
  -7   5   7      149.66      154.54      4.65 o 
  -6   5   7      670.90      658.74     13.51 o 
  -5   5   7      320.21      336.22      7.58 o 
  -4   5   7      165.91      173.52      4.87 o 
  -3   5   7      132.10      134.36      4.00 o 
  -2   5   7       35.14       25.63      1.75 o 
  -1   5   7      287.21      290.35      7.07 o 
   0   5   7      193.65      208.19      6.66 o 
   1   5   7       54.75       62.82      2.95 o 
   2   5   7       60.65       74.41      3.44 o 
   3   5   7       17.74       21.12      2.52 o 
   4   5   7        0.12        2.13      1.88 o 
   5   5   7        2.52        4.03      2.46 o 
 -11   6   7        1.44        1.71      5.31 o 
 -10   6   7        2.97        2.24      2.11 o 
  -9   6   7        0.42        1.85      1.56 o 
  -8   6   7       25.39       31.30      2.99 o 
  -7   6   7       28.88       35.14      3.03 o 
  -6   6   7       51.46       52.21      3.97 o 
  -5   6   7        0.03       -0.63      1.41 o 
  -4   6   7      157.23      144.66      5.44 o 
  -3   6   7       64.70       55.48      4.21 o 
  -2   6   7      475.65      449.37     14.27 o 
  -1   6   7       91.14       85.21      5.19 o 
   0   6   7        0.16        6.74      4.35 o 
   1   6   7        8.52       10.42      2.82 o 
   2   6   7       16.03       20.83      3.06 o 
   3   6   7       42.04       47.36      5.08 o 
   4   6   7       18.74       26.63      6.51 o 
  -9   7   7        0.84        2.91      3.38 o 
  -8   7   7        2.93        3.93      2.40 o 
  -7   7   7        0.41       -0.22      1.61 o 
  -6   7   7        5.91       12.65      2.60 o 
  -5   7   7        3.34        4.91      2.08 o 
  -4   7   7      167.55      149.85      7.81 o 
  -3   7   7       18.48       20.92      3.38 o 
  -2   7   7        5.90        6.88      3.65 o 
  -1   7   7       10.60       14.46      2.98 o 
   0   7   7        4.60        8.26      2.37 o 
   1   7   7       68.41       55.11      5.11 o 
   2   7   7        4.14        5.24      2.74 o 
   3   7   7        8.74       13.33      6.75 o 
  -7   8   7       15.66       18.88      3.86 o 
  -6   8   7        0.01        7.48      4.35 o 
  -5   8   7        3.52        5.36      2.44 o 
  -4   8   7        2.42        3.25      2.23 o 
  -3   8   7      113.96       96.87      6.51 o 
  -2   8   7        2.24        2.08      2.38 o 
  -1   8   7       15.26       23.57      4.03 o 
   0   8   7       21.35       25.59      3.89 o 
 -14   0   8        4.99        4.82      6.27 o 
 -13   0   8      113.59      107.44     15.99 o 
 -12   0   8      120.74      115.55      6.48 o 
 -11   0   8      294.24      348.23     13.77 o 
 -10   0   8      183.68      189.43     13.83 o 
  -9   0   8       18.52       20.78      2.71 o 
  -8   0   8      165.47      157.28      7.63 o 
  -7   0   8        6.54        3.24      1.97 o 
  -6   0   8     1230.75     1172.07     33.74 o 
  -5   0   8     1970.61     1987.16     53.41 o 
  -4   0   8      140.61      110.72      8.30 o 
  -3   0   8      924.55     1046.40     16.97 o 
  -2   0   8      126.51      120.84      3.42 o 
  -1   0   8      431.33      451.02     33.69 o 
   0   0   8      150.37      174.96      5.27 o 
   1   0   8        0.09       10.46      1.87 o 
   2   0   8     2277.77     2423.94     56.08 o 
   3   0   8        6.80        1.12      4.42 o 
   4   0   8        7.27        3.47      2.78 o 
   5   0   8        2.97        6.47      3.26 o 
   6   0   8       15.00       16.88      4.88 o 
 -14   1   8       62.82       71.60     10.37 o 
 -13   1   8      264.53      328.05     25.24 o 
 -12   1   8        4.28        6.38      1.79 o 
 -11   1   8        4.08        7.01      2.26 o 
 -10   1   8      136.25      128.50      3.98 o 
  -9   1   8      443.17      434.38      8.44 o 
  -8   1   8     1440.65     1343.83     25.98 o 
  -7   1   8      478.51      427.43     12.43 o 
  -6   1   8       12.18       10.31      1.42 o 
  -5   1   8       56.23       49.29      1.93 o 
  -4   1   8      427.45      390.87      5.81 o 
  -3   1   8     2217.11     2142.18     27.72 o 
  -2   1   8      562.82      636.10      9.41 o 
  -1   1   8        0.42        3.53      2.08 o 
   0   1   8      308.49      309.70      5.91 o 
   1   1   8      231.86      209.17      4.76 o 
   2   1   8       86.02       89.24      3.88 o 
   3   1   8       21.95       19.76      2.80 o 
   4   1   8       76.13       69.50      4.50 o 
   5   1   8      125.58      136.26      7.86 o 
   6   1   8        6.83       11.68      3.20 o 
 -13   2   8       39.78       50.78      9.41 o 
 -12   2   8       25.38       24.46      2.90 o 
 -11   2   8      368.23      376.74      9.72 o 
 -10   2   8       61.13       68.65      3.07 o 
  -9   2   8      137.06      136.08      4.57 o 
  -8   2   8       19.59       27.65      3.63 o 
  -7   2   8        1.76        0.48      0.58 o 
  -6   2   8        1.13        0.87      0.47 o 
  -5   2   8       69.14       65.20      2.74 o 
  -4   2   8       18.66       22.83      1.31 o 
  -3   2   8        3.17        5.76      1.09 o 
  -2   2   8        8.81        9.20      0.99 o 
  -1   2   8      537.21      542.92     11.49 o 
   0   2   8      274.96      268.73      5.50 o 
   1   2   8       37.30       41.24      2.90 o 
   2   2   8      147.20      149.36      6.05 o 
   3   2   8       20.66       31.32      4.82 o 
   4   2   8        0.50        1.70      1.66 o 
   5   2   8        0.38        2.65      2.04 o 
   6   2   8       15.79       25.05      3.74 o 
 -13   3   8       16.32       25.91      9.75 o 
 -12   3   8        6.22        5.85      2.33 o 
 -11   3   8       14.01       19.33      2.28 o 
 -10   3   8      111.34       94.48      4.31 o 
  -9   3   8       57.87       49.15      3.05 o 
  -8   3   8       85.94       84.50      3.48 o 
  -7   3   8       17.00       17.64      1.34 o 
  -6   3   8       10.88       14.85      1.80 o 
  -5   3   8      275.59      274.55      5.24 o 
  -4   3   8      198.38      208.89      4.37 o 
  -3   3   8       65.63       63.85      2.34 o 
  -2   3   8      165.27      154.23      7.06 o 
  -1   3   8        0.29        2.42      1.35 o 
   0   3   8       47.87       42.02      2.27 o 
   1   3   8        3.66        4.52      1.24 o 
   2   3   8        0.11       -0.49      1.00 o 
   3   3   8        9.38       36.03     10.48 o 
   4   3   8        0.01        0.32      1.67 o 
   5   3   8        2.34        4.03      2.38 o 
 -12   4   8        4.28       12.33      6.10 o 
 -11   4   8        0.07        0.08      1.17 o 
 -10   4   8       11.74       17.75      2.41 o 
  -9   4   8       73.54       63.86      3.34 o 
  -8   4   8      211.84      190.54      9.68 o 
  -7   4   8      131.06      138.80      4.11 o 
  -6   4   8      196.49      188.31      4.77 o 
  -5   4   8       46.77       47.20      2.95 o 
  -4   4   8        3.32        7.98      1.36 o 
  -3   4   8       80.78       89.28      4.36 o 
  -2   4   8       27.45       34.92      2.18 o 
  -1   4   8       20.26       17.36      1.89 o 
   0   4   8       10.19       11.09      1.54 o 
   1   4   8       53.25       56.13      3.40 o 
   2   4   8      170.68      154.90      5.72 o 
   3   4   8       37.11       41.56      3.84 o 
   4   4   8       25.42       27.20      3.58 o 
   5   4   8        4.37        1.40      2.09 o 
 -11   5   8        0.76        0.02      1.87 o 
 -10   5   8        1.63        1.64      1.40 o 
  -9   5   8      156.68      145.62      5.27 o 
  -8   5   8      220.00      231.64      6.69 o 
  -7   5   8        1.22        2.83      1.28 o 
  -6   5   8       23.86       28.00      2.97 o 
  -5   5   8      113.85      107.96      3.60 o 
  -4   5   8      261.90      271.87      6.49 o 
  -3   5   8      155.94      168.86      4.83 o 
  -2   5   8       21.38       28.45      2.75 o 
  -1   5   8      198.29      202.54      6.55 o 
   0   5   8      115.18      126.76      5.24 o 
   1   5   8       36.64       38.91      2.81 o 
   2   5   8       18.92       23.48      2.24 o 
   3   5   8        5.56        3.32      2.11 o 
   4   5   8        0.11        1.93      1.91 o 
 -11   6   8       47.23       57.71      7.79 o 
 -10   6   8       58.17       66.17     11.90 o 
  -9   6   8        0.05        1.28      1.78 o 
  -8   6   8       51.07       46.32      3.43 o 
  -7   6   8       10.72       14.62      2.89 o 
  -6   6   8      161.15      161.78      6.16 o 
  -5   6   8       12.87       26.32      3.08 o 
  -4   6   8      193.28      181.51      8.35 o 
  -3   6   8      274.65      291.63     11.28 o 
  -2   6   8      110.41      104.75      7.04 o 
  -1   6   8       74.53       79.30      4.05 o 
   0   6   8       80.34       98.75      6.16 o 
   1   6   8      126.14      125.83      6.94 o 
   2   6   8      100.06      107.45     10.27 o 
   3   6   8      103.26       63.04     35.66 o 
  -9   7   8       48.70       45.76      5.57 o 
  -8   7   8      237.25      247.19     13.12 o 
  -7   7   8       64.95       79.08      5.59 o 
  -6   7   8        6.66       19.16      5.62 o 
  -5   7   8       61.69       48.50      4.35 o 
  -4   7   8       53.86       51.73      4.66 o 
  -3   7   8       35.41       50.16      4.62 o 
  -2   7   8       74.12       73.09      5.39 o 
  -1   7   8       31.11       41.38      6.70 o 
   0   7   8       23.68       27.43      3.62 o 
   1   7   8        2.56        2.95      2.52 o 
   2   7   8       10.74       11.70      4.65 o 
  -7   8   8        5.97       16.22      6.46 o 
  -6   8   8       14.85       13.59      4.97 o 
  -5   8   8       96.76       96.73      7.13 o 
  -4   8   8       14.76       22.31      3.85 o 
  -3   8   8       92.05       76.07      8.22 o 
  -2   8   8        2.32        5.56      2.79 o 
  -1   8   8        7.24        9.58      3.26 o 
 -14   1   9        0.00        1.70      3.46 o 
 -13   1   9        4.71       10.43      4.77 o 
 -12   1   9        8.08       16.83      3.15 o 
 -11   1   9       38.61       42.13      2.97 o 
 -10   1   9       51.02       45.85      3.14 o 
  -9   1   9        4.83        8.61      1.37 o 
  -8   1   9        1.75        1.38      0.76 o 
  -7   1   9       21.83       24.62      3.59 o 
  -6   1   9      183.66      184.96      6.05 o 
  -5   1   9     1522.75     1518.39     32.70 o 
  -4   1   9       23.01       16.28      1.24 o 
  -3   1   9       47.51       58.87      2.07 o 
  -2   1   9      604.78      565.03      9.22 o 
  -1   1   9       19.89       19.47      1.50 o 
   0   1   9      124.32      128.08      3.58 o 
   1   1   9        2.99        3.78      1.00 o 
   2   1   9       28.70       19.05      2.52 o 
   3   1   9      164.91      158.72     11.07 o 
   4   1   9        4.81       12.40      2.78 o 
   5   1   9        1.07        3.06      2.31 o 
 -14   2   9       24.83       18.52      5.57 o 
 -13   2   9       84.37       72.33      9.46 o 
 -12   2   9        3.12        4.18      1.82 o 
 -11   2   9       73.72       64.00      7.30 o 
 -10   2   9       11.67       10.21      2.54 o 
  -9   2   9      116.45       99.13      4.45 o 
  -8   2   9      640.91      640.32     13.47 o 
  -7   2   9      265.36      283.48      6.39 o 
  -6   2   9        1.73        6.70      2.60 o 
  -5   2   9      500.94      522.04     16.85 o 
  -4   2   9      534.90      540.38     13.77 o 
  -3   2   9      388.06      383.95      8.34 o 
  -2   2   9      166.44      181.91      4.77 o 
  -1   2   9        0.06        2.19      0.97 o 
   0   2   9      760.48      734.37     14.09 o 
   1   2   9     1177.26     1221.78     41.85 o 
   2   2   9      197.04      178.62      6.16 o 
   3   2   9        8.96       11.18      2.53 o 
   4   2   9        7.51       14.87      5.59 o 
   5   2   9       42.01       48.07      5.03 o 
 -13   3   9        1.40        1.47      2.96 o 
 -12   3   9       19.12       16.95      2.85 o 
 -11   3   9      165.95      184.34      8.60 o 
 -10   3   9      645.53      639.07     20.07 o 
  -9   3   9        7.38       10.11      1.65 o 
  -8   3   9        2.38        2.93      0.95 o 
  -7   3   9      378.07      366.95      8.67 o 
  -6   3   9      430.90      424.75      7.53 o 
  -5   3   9     2004.65     2075.97     34.00 o 
  -4   3   9       87.49       98.31      2.88 o 
  -3   3   9       58.31       62.98      2.82 o 
  -2   3   9     1271.41     1314.26     26.41 o 
  -1   3   9        6.64       19.86      3.07 o 
   0   3   9      136.99      141.19      6.48 o 
   1   3   9       10.21       12.19      1.86 o 
   2   3   9        9.58        9.07      1.86 o 
   3   3   9      230.85      223.78     10.09 o 
   4   3   9       59.78       66.13      5.29 o 
   5   3   9        0.94        2.26      2.19 o 
 -12   4   9       98.75       87.91      9.76 o 
 -11   4   9       89.62       85.29      6.21 o 
 -10   4   9       33.90       36.60      3.16 o 
  -9   4   9       22.64       22.58      2.36 o 
  -8   4   9      278.11      269.95      6.60 o 
  -7   4   9      176.90      165.97      4.56 o 
  -6   4   9       45.53       46.20      2.11 o 
  -5   4   9      649.14      617.48     12.02 o 
  -4   4   9      131.90      122.48      3.78 o 
  -3   4   9      181.32      173.51      5.49 o 
  -2   4   9      671.81      661.34     13.85 o 
  -1   4   9      236.57      222.10      6.09 o 
   0   4   9      770.10      739.36     16.17 o 
   1   4   9      346.12      363.74     10.10 o 
   2   4   9       20.37       24.77      3.14 o 
   3   4   9        7.97       14.02      3.23 o 
   4   4   9        8.66        9.96      3.61 o 
 -11   5   9        0.03        6.24      5.08 o 
 -10   5   9      163.11      146.86      6.60 o 
  -9   5   9       18.31       22.76      2.64 o 
  -8   5   9       24.23       22.96      2.75 o 
  -7   5   9       10.99       14.46      1.67 o 
  -6   5   9       83.43       81.80      4.23 o 
  -5   5   9      165.91      163.53      6.79 o 
  -4   5   9      273.48      280.36      7.79 o 
  -3   5   9      214.62      214.99      7.16 o 
  -2   5   9      174.42      182.89      5.94 o 
  -1   5   9       21.59       21.87      2.07 o 
   0   5   9       13.82       15.17      1.93 o 
   1   5   9       10.19       19.45      2.16 o 
   2   5   9       10.84       14.38      2.85 o 
   3   5   9       87.85       97.91      6.26 o 
 -11   6   9        6.29        6.07      4.15 o 
 -10   6   9        1.13        6.80      3.24 o 
  -9   6   9        2.50        9.67      4.22 o 
  -8   6   9       11.24       13.19      2.76 o 
  -7   6   9       50.09       54.90      3.91 o 
  -6   6   9       94.80       93.80      4.89 o 
  -5   6   9        0.11       -0.24      1.31 o 
  -4   6   9       55.36       46.64      3.46 o 
  -3   6   9       12.43       19.64      2.33 o 
  -2   6   9       17.05       18.07      2.42 o 
  -1   6   9       83.17       71.04      5.11 o 
   0   6   9        0.11        6.95      4.60 o 
   1   6   9       36.21       40.64      3.86 o 
   2   6   9        4.66        8.19      3.94 o 
  -9   7   9        9.90        5.66      3.13 o 
  -8   7   9        0.23       -0.89      2.81 o 
  -7   7   9       23.41       15.01      3.93 o 
  -6   7   9       16.82       18.23      7.85 o 
  -5   7   9      124.49      113.07      6.37 o 
  -4   7   9       97.24       80.70      5.93 o 
  -3   7   9        0.08       -1.11      1.89 o 
  -2   7   9       12.52        9.76      2.65 o 
  -1   7   9       40.73       36.71      4.47 o 
   0   7   9        9.23       12.94      3.29 o 
  -6   8   9        1.02       -0.97      2.62 o 
  -5   8   9       55.22       65.42      7.34 o 
  -4   8   9       72.97       74.06      7.76 o 
  -3   8   9       45.96       52.36      7.09 o 
 -14   0  10       55.90       68.32     15.17 o 
 -13   0  10       34.75       17.80      5.03 o 
 -12   0  10        9.05        9.66      4.73 o 
 -11   0  10       10.59       18.59      4.55 o 
 -10   0  10      409.05      387.27     16.99 o 
  -9   0  10     1179.27     1209.46     43.34 o 
  -8   0  10      119.39      144.95      7.92 o 
  -7   0  10      651.90      678.61     25.18 o 
  -6   0  10      634.45      676.08     28.52 o 
  -5   0  10      454.21      423.16     15.51 o 
  -4   0  10      350.33      355.78     13.46 o 
  -3   0  10        0.04        6.14      1.44 o 
  -2   0  10      273.01      292.24     11.37 o 
  -1   0  10      522.01      556.42     20.25 o 
   0   0  10        7.71        5.52      1.63 o 
   1   0  10      547.46      566.46     31.64 o 
   2   0  10      140.46      151.40     10.29 o 
   3   0  10      211.17      214.48     13.18 o 
   4   0  10       71.83      113.88     10.26 o 
 -14   1  10        2.02       10.60     12.80 o 
 -13   1  10      163.34       64.00     32.79 o 
 -12   1  10      380.73      385.01     17.07 o 
 -11   1  10      338.26      318.95     14.90 o 
 -10   1  10        7.56       10.93      2.23 o 
  -9   1  10      116.20      107.94      4.98 o 
  -8   1  10       88.60       84.67      4.22 o 
  -7   1  10     2378.57     2270.73     52.79 o 
  -6   1  10     1123.06     1088.29     25.87 o 
  -5   1  10       21.39       17.70      2.40 o 
  -4   1  10      670.00      602.30     10.55 o 
  -3   1  10        6.76        9.61      0.92 o 
  -2   1  10      430.31      395.97      7.52 o 
  -1   1  10       48.35       50.63      2.67 o 
   0   1  10      218.11      203.45      5.16 o 
   1   1  10       58.23       61.32      3.87 o 
   2   1  10       68.34       76.87      5.04 o 
   3   1  10       20.93       27.24      3.20 o 
   4   1  10        2.38        2.46      2.13 o 
 -14   2  10       13.92       11.23      5.75 o 
 -12   2  10       44.42       30.92      4.51 o 
 -11   2  10        7.85        8.00      4.51 o 
 -10   2  10      167.83      171.38      7.61 o 
  -9   2  10      599.24      599.88     17.67 o 
  -8   2  10      148.52      151.94      6.62 o 
  -7   2  10        7.95        6.50      2.25 o 
  -6   2  10      712.76      691.07     18.10 o 
  -5   2  10      348.98      366.35      7.52 o 
  -4   2  10      186.90      184.12      4.89 o 
  -3   2  10      184.93      193.56      4.44 o 
  -2   2  10      245.95      260.84      6.88 o 
  -1   2  10      167.61      167.99      4.71 o 
   0   2  10       52.29       44.66      2.38 o 
   1   2  10        3.14        3.68      1.23 o 
   2   2  10       84.44       95.43      6.10 o 
   3   2  10       14.24       22.80      3.29 o 
   4   2  10       31.09       43.95      4.74 o 
 -12   3  10        0.36        2.32      2.69 o 
 -11   3  10      283.60      260.25     10.51 o 
 -10   3  10        5.63        1.55      1.35 o 
  -9   3  10        7.13       12.84      1.86 o 
  -8   3  10       12.63       16.24      1.88 o 
  -7   3  10       68.52       70.85      3.12 o 
  -6   3  10       74.65       68.61      3.02 o 
  -5   3  10        8.46        6.77      1.45 o 
  -4   3  10      144.22      141.61      3.73 o 
  -3   3  10       59.01       59.71      2.87 o 
  -2   3  10       45.43       33.05      2.79 o 
  -1   3  10       11.31       17.41      2.44 o 
   0   3  10       16.35       22.00      1.96 o 
   1   3  10        6.07        3.64      1.40 o 
   2   3  10        1.33        0.90      1.86 o 
   3   3  10        8.47        4.70      2.44 o 
   4   3  10        4.34        6.76      2.83 o 
 -12   4  10        2.20        7.55      3.67 o 
 -11   4  10       26.33       29.23      3.93 o 
 -10   4  10       27.50       39.19      3.26 o 
  -9   4  10        1.19        2.04      1.36 o 
  -8   4  10      116.66       97.00      4.29 o 
  -7   4  10       82.65       86.59      3.76 o 
  -6   4  10        0.88       -0.42      1.10 o 
  -5   4  10        6.83        8.85      1.33 o 
  -4   4  10        3.01        6.91      1.27 o 
  -3   4  10       11.18       12.33      1.86 o 
  -2   4  10       11.17       23.65      2.31 o 
  -1   4  10      204.98      200.61      6.38 o 
   0   4  10        7.30       15.28      2.13 o 
   1   4  10       25.23       28.50      2.74 o 
   2   4  10        6.21       15.35      3.01 o 
   3   4  10       10.06        6.75      2.72 o 
 -12   5  10      242.40      244.82     16.86 o 
 -11   5  10        6.20        4.73      2.81 o 
 -10   5  10        0.20        3.97      4.21 o 
  -9   5  10       63.21       62.26      3.71 o 
  -8   5  10        0.42        3.58      1.85 o 
  -7   5  10      276.60      297.14      9.45 o 
  -6   5  10        3.50       11.76      3.27 o 
  -5   5  10       20.29       17.34      2.65 o 
  -4   5  10       80.18       96.05      4.31 o 
  -3   5  10        0.60        0.66      1.02 o 
  -2   5  10      149.85      152.58      5.46 o 
  -1   5  10        9.48       12.72      2.39 o 
   0   5  10        3.98       12.30      3.06 o 
   1   5  10       49.50       55.75      4.06 o 
   2   5  10        4.31        3.21      2.17 o 
 -10   6  10      116.49      135.70     13.45 o 
  -9   6  10      140.06      136.85      7.51 o 
  -8   6  10        4.02        4.33      1.98 o 
  -7   6  10       46.51       48.44      4.65 o 
  -6   6  10      158.95      158.80      7.19 o 
  -5   6  10        5.60       11.81      2.06 o 
  -4   6  10      121.28      114.67      7.25 o 
  -3   6  10       26.74       36.21      3.36 o 
  -2   6  10       90.51      120.68      7.12 o 
  -1   6  10      174.87      164.27      8.37 o 
   0   6  10        2.67        8.35      5.19 o 
   1   6  10        9.03        4.85      4.10 o 
  -9   7  10        1.26        1.01      3.48 o 
  -8   7  10       15.33       28.93      7.01 o 
  -7   7  10      203.46      198.42     12.83 o 
  -6   7  10      117.60      123.68      9.01 o 
  -5   7  10       52.78       60.23      7.37 o 
  -4   7  10       33.78       42.10      5.30 o 
  -3   7  10       17.36       16.20      4.04 o 
  -2   7  10       37.83       47.50      5.33 o 
  -1   7  10       43.72       44.50      5.70 o 
 -13   1  11        5.41        1.89      2.25 o 
 -12   1  11        1.18        0.30      1.62 o 
 -11   1  11       59.04       53.65      4.35 o 
 -10   1  11       34.64       39.84      3.49 o 
  -9   1  11      189.40      188.25      7.69 o 
  -8   1  11       23.91       28.12      2.80 o 
  -7   1  11       58.72       71.12      4.19 o 
  -6   1  11      110.70      100.35      4.69 o 
  -5   1  11       73.40       72.51      4.02 o 
  -4   1  11       35.14       41.19      3.11 o 
  -3   1  11       24.82       22.71      1.40 o 
  -2   1  11       28.52       28.15      1.73 o 
  -1   1  11      157.04      138.19      4.78 o 
   0   1  11        4.10        3.29      1.18 o 
   1   1  11        0.94        2.77      1.83 o 
   2   1  11       19.85       19.86      3.06 o 
   3   1  11        0.05        0.22      1.69 o 
 -13   2  11        0.12        1.74      2.48 o 
 -12   2  11       71.89       85.32      5.72 o 
 -11   2  11        9.63       17.09      3.05 o 
 -10   2  11       32.31       23.06      2.97 o 
  -9   2  11       46.54       57.31      4.00 o 
  -8   2  11       73.54       89.34      4.88 o 
  -7   2  11      595.39      600.58     17.12 o 
  -6   2  11       25.51       36.32      3.68 o 
  -5   2  11        0.19        3.64      1.65 o 
  -4   2  11      345.50      352.78     11.51 o 
  -3   2  11      236.91      243.30      5.55 o 
  -2   2  11        0.02       -0.92      0.92 o 
  -1   2  11        5.31       11.01      2.46 o 
   0   2  11       79.53       75.87      3.46 o 
   1   2  11      310.69      276.42     13.15 o 
   2   2  11      109.74      130.79      7.14 o 
   3   2  11        0.80        4.92      2.31 o 
 -13   3  11       42.43       53.57      5.54 o 
 -12   3  11       16.15       21.50      3.67 o 
 -11   3  11       36.84       37.77      3.76 o 
 -10   3  11       38.90       43.95      4.75 o 
  -9   3  11      297.97      304.54     10.99 o 
  -8   3  11       55.61       65.67      4.30 o 
  -7   3  11       24.61       30.95      3.20 o 
  -6   3  11       44.01       46.12      2.44 o 
  -5   3  11       50.36       49.38      2.66 o 
  -4   3  11      790.11      809.33     18.34 o 
  -3   3  11       36.29       41.88      3.45 o 
  -2   3  11      224.15      199.49      5.44 o 
  -1   3  11      528.86      518.21     11.82 o 
   0   3  11       16.47       20.41      2.15 o 
   1   3  11        0.00        0.48      1.70 o 
   2   3  11       14.77       22.31      3.44 o 
   3   3  11        5.95        1.49      2.52 o 
 -12   4  11       37.17       46.97      4.58 o 
 -11   4  11       51.07       63.34      4.72 o 
 -10   4  11        0.64        0.21      1.69 o 
  -9   4  11        3.13        4.33      2.19 o 
  -8   4  11       13.93       16.02      3.99 o 
  -7   4  11        2.65        7.44      1.65 o 
  -6   4  11      187.81      198.39      8.18 o 
  -5   4  11       17.35       24.39      2.97 o 
  -4   4  11      285.16      300.29      9.02 o 
  -3   4  11      291.62      299.67      8.01 o 
  -2   4  11        0.28        1.30      1.25 o 
  -1   4  11       67.89       59.99      3.50 o 
   0   4  11        6.86       10.81      2.07 o 
   1   4  11      292.78      290.76     11.93 o 
   2   4  11       80.83       94.37      7.18 o 
 -12   5  11       10.29       12.86      4.35 o 
 -11   5  11        2.03        1.52      2.69 o 
 -10   5  11        0.20       -0.86      1.63 o 
  -9   5  11       67.33       73.63      5.15 o 
  -8   5  11       37.57       42.62      3.06 o 
  -7   5  11        3.95        5.74      2.60 o 
  -6   5  11        0.46        7.53      2.97 o 
  -5   5  11       22.98       22.56      2.53 o 
  -4   5  11      140.27      123.55      5.26 o 
  -3   5  11       76.63       74.15      3.77 o 
  -2   5  11       26.05       30.07      2.78 o 
  -1   5  11       51.40       63.20      3.80 o 
   0   5  11       25.16       29.37      2.86 o 
   1   5  11        0.13       10.15     11.25 o 
 -10   6  11        4.72        7.22      4.47 o 
  -9   6  11       10.04        5.67      6.41 o 
  -8   6  11        0.05        3.01      2.49 o 
  -7   6  11        7.90       13.61      5.06 o 
  -6   6  11       13.65        9.90      2.66 o 
  -5   6  11       29.14       27.57      3.61 o 
  -4   6  11        0.60        1.43      2.41 o 
  -3   6  11       13.82       14.89      5.14 o 
  -2   6  11        0.11        1.39      2.04 o 
  -1   6  11        1.54        0.70      2.28 o 
   0   6  11       10.18       19.16      6.68 o 
  -8   7  11        9.23       17.58      6.59 o 
  -7   7  11        2.13       -0.52      3.37 o 
  -6   7  11       28.03       33.14      7.43 o 
  -5   7  11        6.10        7.13      3.36 o 
  -4   7  11       23.91       23.89      4.31 o 
  -3   7  11        3.25        1.44      2.39 o 
  -2   7  11        3.07        6.12      3.19 o 
 -14   0  12       53.38       42.24     10.48 o 
 -13   0  12      115.06      111.11      9.52 o 
 -12   0  12       20.03       25.40      4.93 o 
 -11   0  12       12.94       18.29      3.72 o 
 -10   0  12      174.11      168.30      9.84 o 
  -9   0  12      495.06      430.77     36.08 o 
  -8   0  12     1337.65     1372.84     51.48 o 
  -7   0  12       25.23       32.61      9.68 o 
  -6   0  12     1708.38     1769.57     63.63 o 
  -5   0  12      950.75      893.17     58.27 o 
  -4   0  12        0.58        2.00      2.62 o 
  -3   0  12        8.29       12.04      2.77 o 
  -2   0  12        0.00       -0.50      1.28 o 
  -1   0  12      654.86      586.55     70.16 o 
   0   0  12      480.93      486.13     22.60 o 
   1   0  12        0.43        6.03      4.82 o 
   2   0  12        8.30        7.50      4.15 o 
 -14   1  12        9.25        4.63      4.34 o 
 -13   1  12        2.56        1.99      2.05 o 
 -12   1  12        0.85        1.69      2.08 o 
 -11   1  12      758.55      741.67     23.51 o 
 -10   1  12      208.34      194.39      8.77 o 
  -9   1  12      162.88      139.95      6.90 o 
  -8   1  12      995.03      982.83     28.27 o 
  -7   1  12        1.95        5.32      3.46 o 
  -6   1  12      890.68      911.09     25.34 o 
  -5   1  12       41.41       45.65      3.44 o 
  -4   1  12      130.69      103.82      4.91 o 
  -3   1  12      939.02      911.99     25.16 o 
  -2   1  12       52.23       56.12      2.59 o 
  -1   1  12       51.50       50.70      6.26 o 
   0   1  12       21.80       25.92      2.15 o 
   1   1  12       18.90       16.98      2.84 o 
   2   1  12       89.82       93.50      6.67 o 
 -13   2  12       55.41       46.36      4.61 o 
 -12   2  12        1.17        4.95      2.65 o 
 -11   2  12        8.79        5.44      2.23 o 
 -10   2  12       47.80       51.58      3.97 o 
  -9   2  12       62.75       64.94      5.99 o 
  -8   2  12      177.98      188.91      8.17 o 
  -7   2  12       21.16       23.19      2.89 o 
  -6   2  12      466.33      460.50     14.65 o 
  -5   2  12      249.16      260.81      9.55 o 
  -4   2  12        7.77       14.18      2.51 o 
  -3   2  12       39.62       43.88      4.64 o 
  -2   2  12       62.23       54.10      4.21 o 
  -1   2  12       43.67       43.79      2.68 o 
   0   2  12      188.32      188.36      7.34 o 
   1   2  12       10.87       19.10      3.58 o 
   2   2  12        1.98        2.59      2.27 o 
 -13   3  12        8.95        9.43      3.00 o 
 -12   3  12        3.58        5.65      2.55 o 
 -11   3  12       14.02       12.11      4.75 o 
 -10   3  12       72.20       69.13      5.47 o 
  -9   3  12        4.57        6.35      3.12 o 
  -8   3  12       31.42       25.57      3.28 o 
  -7   3  12        8.78       13.86      2.38 o 
  -6   3  12       17.17       17.42      2.77 o 
  -5   3  12      168.67      158.84      6.84 o 
  -4   3  12      143.09      127.31      6.21 o 
  -3   3  12        4.08        4.49      2.05 o 
  -2   3  12       11.74       10.62      1.96 o 
  -1   3  12       51.25       46.22      2.89 o 
   0   3  12       38.66       34.93      3.39 o 
   1   3  12       22.44       17.66      3.59 o 
   2   3  12       24.44       40.50      5.79 o 
 -12   4  12       16.49       26.36      3.86 o 
 -11   4  12       11.56       16.58      3.54 o 
 -10   4  12       12.69       15.22      2.78 o 
  -9   4  12       89.31      100.27      6.50 o 
  -8   4  12        1.65       -1.31      1.80 o 
  -7   4  12       71.81       61.85      4.70 o 
  -6   4  12        1.81       -1.22      1.78 o 
  -5   4  12       29.24       32.45      2.70 o 
  -4   4  12       83.51       73.04      4.06 o 
  -3   4  12        0.40        0.57      1.33 o 
  -2   4  12       20.42       17.05      2.59 o 
  -1   4  12       32.27       26.24      2.82 o 
   0   4  12       55.43       51.92      5.71 o 
   1   4  12       22.27       20.51      4.33 o 
 -11   5  12      139.58      151.08     12.81 o 
 -10   5  12        2.77        4.05      2.67 o 
  -9   5  12       28.30       31.75      4.08 o 
  -8   5  12       89.61       98.59      6.02 o 
  -7   5  12       19.70       22.75      3.34 o 
  -6   5  12      196.07      210.72      9.50 o 
  -5   5  12       35.73       38.85      3.35 o 
  -4   5  12        4.05        3.96      1.91 o 
  -3   5  12      206.80      205.69      8.52 o 
  -2   5  12        1.10        2.84      1.71 o 
  -1   5  12       53.04       49.76      4.31 o 
   0   5  12        1.51       -0.68      2.53 o 
 -10   6  12        3.00       13.39     10.69 o 
  -9   6  12      107.34      124.12     11.67 o 
  -8   6  12       35.77       44.91      7.06 o 
  -7   6  12        9.10        9.67      6.05 o 
  -6   6  12       55.51       69.11      8.28 o 
  -5   6  12      200.43      215.29     15.13 o 
  -4   6  12        2.85       18.16      8.43 o 
  -3   6  12       40.11       40.42      5.07 o 
  -2   6  12        0.23       -0.78      3.01 o 
  -6   7  12       97.39      118.86     12.97 o 
 -14   1  13        1.79       -2.09      3.76 o 
 -13   1  13       21.21       35.03      4.09 o 
 -12   1  13       19.42       23.37      3.44 o 
 -11   1  13        0.92        9.06      5.95 o 
 -10   1  13       48.72       59.28      4.66 o 
  -9   1  13        1.70       -1.49      1.67 o 
  -8   1  13      106.42      119.48      6.54 o 
  -7   1  13      128.27      120.78      6.39 o 
  -6   1  13       34.49       37.87      3.39 o 
  -5   1  13       82.33       73.28      4.43 o 
  -4   1  13       17.43       17.31      2.60 o 
  -3   1  13       44.03       49.73      3.79 o 
  -2   1  13       22.07       30.76      4.39 o 
  -1   1  13        4.37        5.51      1.87 o 
   0   1  13       90.99       97.75     10.63 o 
   1   1  13        0.05       -2.19      4.04 o 
 -13   2  13        0.10        0.10      1.92 o 
 -12   2  13        9.75       14.44      4.69 o 
 -11   2  13       27.78       32.23      3.64 o 
 -10   2  13      160.15      163.32      8.44 o 
  -9   2  13        1.48        0.55      1.56 o 
  -8   2  13        0.08       -0.55      1.45 o 
  -7   2  13      190.28      203.26      8.90 o 
  -6   2  13       60.48       64.56      4.33 o 
  -5   2  13       61.28       67.41      4.58 o 
  -4   2  13        2.38        1.28      1.77 o 
  -3   2  13       83.84       96.91      5.45 o 
  -2   2  13      373.71      377.77     12.49 o 
  -1   2  13        8.36       11.92      2.53 o 
   0   2  13       12.37       13.30      4.94 o 
   1   2  13        0.01       -1.32      3.10 o 
 -13   3  13      204.76      220.37     11.45 o 
 -12   3  13       99.65      102.92      7.22 o 
 -11   3  13        5.37        4.75      2.53 o 
 -10   3  13      166.74      186.91      9.32 o 
  -9   3  13        4.99       10.77      4.77 o 
  -8   3  13      372.01      380.69     13.50 o 
  -7   3  13      157.81      162.61      7.57 o 
  -6   3  13        1.20        3.50      2.00 o 
  -5   3  13      186.65      189.10      8.37 o 
  -4   3  13       35.39       38.16      3.56 o 
  -3   3  13      155.54      155.39      7.59 o 
  -2   3  13       19.93       25.84      3.26 o 
  -1   3  13       57.15       48.82      3.90 o 
   0   3  13       36.22       32.63      6.49 o 
 -12   4  13       16.38       21.74      4.16 o 
 -11   4  13       23.71       30.27      4.11 o 
 -10   4  13      117.00      120.84      6.98 o 
  -9   4  13       10.75        8.12      2.57 o 
  -8   4  13        2.53        5.49      2.41 o 
  -7   4  13       99.09      100.58      7.74 o 
  -6   4  13       26.89       29.03      3.68 o 
  -5   4  13       86.82       94.04      6.13 o 
  -4   4  13       47.04       54.40      4.57 o 
  -3   4  13       98.66      116.91      6.80 o 
  -2   4  13      123.59      117.46      6.77 o 
  -1   4  13       40.52       45.32      5.06 o 
   0   4  13        3.06        0.25      2.58 o 
 -11   5  13        4.52        4.33      4.34 o 
 -10   5  13        4.70       10.90      6.94 o 
  -9   5  13        9.38        8.48      5.91 o 
  -8   5  13       39.75       41.66      4.44 o 
  -7   5  13       73.66       78.71      5.57 o 
  -6   5  13        8.99        5.10      2.54 o 
  -5   5  13       29.36       37.00      4.22 o 
  -4   5  13        0.16        2.47      2.24 o 
  -3   5  13       20.04       21.85      3.57 o 
  -2   5  13        9.45       19.14      4.46 o 
  -9   6  13       42.03       51.37      8.04 o 
  -8   6  13       10.73       13.19      4.95 o 
  -7   6  13        4.53        5.09      4.14 o 
  -6   6  13        6.77        1.64      7.78 o 
  -5   6  13        7.75       14.11      6.47 o 
  -4   6  13        6.61        7.89      3.93 o 
 -13   0  14       95.01      103.02     10.52 o 
 -12   0  14       31.38       38.64      6.59 o 
 -11   0  14        3.69        1.21      4.17 o 
 -10   0  14      112.03      113.71      9.25 o 
  -9   0  14      118.29      100.12     13.43 o 
  -8   0  14       81.09       78.28      6.54 o 
  -7   0  14        0.37        2.43      2.43 o 
  -6   0  14       17.54       13.43      3.27 o 
  -5   0  14      253.40      243.27     14.46 o 
  -4   0  14      421.71      435.31     21.78 o 
  -3   0  14      163.43      168.01     12.11 o 
  -2   0  14        0.36        2.39      3.44 o 
  -1   0  14        0.60       -3.69      4.78 o 
   0   0  14       79.90       60.49     11.96 o 
 -13   1  14        0.01        2.60      2.20 o 
 -12   1  14       89.59       85.84      6.56 o 
 -11   1  14        1.22        3.29      2.14 o 
 -10   1  14      241.55      246.75     10.77 o 
  -9   1  14       53.68       54.51      4.71 o 
  -8   1  14      356.52      337.04     14.23 o 
  -7   1  14      281.59      265.97     11.44 o 
  -6   1  14      131.56      122.30      6.83 o 
  -5   1  14        5.55        8.25      3.72 o 
  -4   1  14        3.64       11.52      3.55 o 
  -3   1  14       76.07       65.95      4.45 o 
  -2   1  14      203.08      190.56      8.24 o 
  -1   1  14       83.92      106.51     10.14 o 
   0   1  14        0.44        0.53      2.99 o 
 -13   2  14        8.63       12.13      4.39 o 
 -12   2  14       30.53       38.24      4.33 o 
 -11   2  14        0.16        1.78      2.12 o 
 -10   2  14        2.62        2.04      2.05 o 
  -9   2  14       90.74       87.69      5.75 o 
  -8   2  14        8.53       17.35      2.88 o 
  -7   2  14        3.77        9.73      3.61 o 
  -6   2  14       38.57       47.42      4.11 o 
  -5   2  14      127.22      119.69      6.53 o 
  -4   2  14      188.69      198.58      8.80 o 
  -3   2  14       56.17       55.86      5.57 o 
  -2   2  14        8.80       18.49      4.43 o 
  -1   2  14        9.10        8.53      4.43 o 
   0   2  14       29.58       38.44      6.85 o 
 -12   3  14        0.10        6.33      4.79 o 
 -11   3  14       10.64       13.50      4.25 o 
 -10   3  14        0.11        0.04      2.33 o 
  -9   3  14        3.39        1.97      3.01 o 
  -8   3  14        0.72        0.17      1.60 o 
  -7   3  14       33.12       30.36      3.61 o 
  -6   3  14       24.01       25.64      3.29 o 
  -5   3  14        5.06        3.01      2.18 o 
  -4   3  14        5.90        5.38      2.35 o 
  -3   3  14        0.02        2.49      1.79 o 
  -2   3  14        2.83        0.81      1.66 o 
  -1   3  14        8.88       16.74      4.87 o 
 -11   4  14        1.94        2.31      2.44 o 
 -10   4  14        7.86       12.27      3.24 o 
  -9   4  14        1.18        3.01      2.31 o 
  -8   4  14       31.67       40.56      4.35 o 
  -7   4  14       15.81       18.11      3.43 o 
  -6   4  14       29.73       31.50      5.15 o 
  -5   4  14       31.94       41.18      4.22 o 
  -4   4  14        7.97       14.68      3.92 o 
  -3   4  14        7.77        8.52      2.72 o 
  -2   4  14        1.07        0.95      2.30 o 
 -10   5  14       67.79       73.70      7.52 o 
  -9   5  14       69.72       60.70      7.53 o 
  -8   5  14        8.68       25.18      4.57 o 
  -7   5  14      150.69      175.04     12.20 o 
  -6   5  14        0.42       -0.75      2.54 o 
  -5   5  14       71.61       65.08      7.19 o 
  -4   5  14        1.85        3.86      2.90 o 
  -3   5  14       14.82       18.00      4.24 o 
 -13   1  15        0.19       -1.21      2.26 o 
 -12   1  15       71.62       69.51      6.05 o 
 -11   1  15        3.77        8.89      2.96 o 
 -10   1  15        6.64       11.73      2.87 o 
  -9   1  15      184.38      187.25      9.71 o 
  -8   1  15        4.68        5.97      2.42 o 
  -7   1  15       30.24       31.73      3.84 o 
  -6   1  15        0.23       -2.05      2.05 o 
  -5   1  15        0.38        4.58      2.28 o 
  -4   1  15      113.19      110.98      6.20 o 
  -3   1  15        0.73        2.95      1.98 o 
  -2   1  15        1.40        0.55      2.78 o 
  -1   1  15        8.95       21.06      9.11 o 
 -12   2  15       45.34       55.67      5.46 o 
 -11   2  15       75.89       94.86      6.89 o 
 -10   2  15       83.47       84.29      6.17 o 
  -9   2  15       93.73       96.55      6.46 o 
  -8   2  15       66.65       58.88      4.83 o 
  -7   2  15       94.73      100.62      7.00 o 
  -6   2  15      128.98      139.64      7.84 o 
  -5   2  15        8.35        6.50      2.44 o 
  -4   2  15        1.12        3.89      2.25 o 
  -3   2  15        0.01        1.50      2.73 o 
  -2   2  15       73.71       70.19      8.61 o 
 -12   3  15      156.44      152.91      9.13 o 
 -11   3  15       37.38       39.54      4.59 o 
 -10   3  15       34.76       39.56      4.52 o 
  -9   3  15      253.34      271.96     12.11 o 
  -8   3  15       25.49       29.99      4.07 o 
  -7   3  15      215.99      214.91     10.13 o 
  -6   3  15       30.05       35.67      5.26 o 
  -5   3  15       18.86       20.95      3.41 o 
  -4   3  15      275.14      268.70     11.88 o 
  -3   3  15       45.45       55.34      4.81 o 
  -2   3  15       26.51       20.06      9.29 o 
 -11   4  15       47.85       54.53      7.26 o 
 -10   4  15        0.84        1.80      2.28 o 
  -9   4  15       95.53      107.11      7.20 o 
  -8   4  15        1.12        0.70      2.04 o 
  -7   4  15       30.44       40.91      4.73 o 
  -6   4  15      157.72      181.31     10.09 o 
  -5   4  15        0.12        2.07      2.25 o 
  -4   4  15       23.35       27.09      3.91 o 
  -8   5  15       59.87       61.95      7.11 o 
  -7   5  15       28.89       28.62      5.18 o 
  -6   5  15       40.37       37.62      5.30 o 
 -12   0  16       32.93       47.41      7.82 o 
 -11   0  16      152.72      161.40     14.03 o 
 -10   0  16        0.32        5.55      3.51 o 
  -9   0  16        0.54        4.21      3.47 o 
  -8   0  16      209.67      185.47     13.24 o 
  -7   0  16        2.12        1.56      4.49 o 
  -6   0  16        5.79       19.78      7.14 o 
  -5   0  16       13.00       28.99     19.31 o 
  -4   0  16       35.23       39.58      5.68 o 
  -3   0  16      233.13      238.43     24.36 o 
 -12   1  16        0.51       -0.18      1.76 o 
 -11   1  16       73.55       80.64      6.91 o 
 -10   1  16        9.00        9.30      3.24 o 
  -9   1  16       52.86       72.00      7.16 o 
  -8   1  16       88.94       90.02      7.55 o 
  -7   1  16        3.42        1.08      1.96 o 
  -6   1  16      157.22      149.37      8.10 o 
  -5   1  16      167.83      161.82      9.35 o 
  -4   1  16        1.72        0.62      1.92 o 
  -3   1  16        0.04       -3.91      4.86 o 
 -12   2  16        3.57        4.32      2.79 o 
 -11   2  16       10.40       12.50      3.35 o 
 -10   2  16        0.83        0.69      2.05 o 
  -9   2  16        0.88       -2.30      2.30 o 
  -8   2  16        8.75       12.26      3.05 o 
  -7   2  16       27.54       35.60      4.68 o 
  -6   2  16       11.27       17.45      4.69 o 
  -5   2  16        0.55        2.70      2.12 o 
  -4   2  16        0.23        1.42      2.14 o 
 -11   3  16        4.96        6.62      2.87 o 
 -10   3  16        6.65       15.01      3.87 o 
  -9   3  16       36.79       38.16      4.66 o 
  -8   3  16       35.15       37.92      4.86 o 
  -7   3  16        0.86        0.77      1.90 o 
  -6   3  16        0.63        2.44      2.34 o 
  -5   3  16        5.11        5.14      2.57 o 
  -4   3  16       10.42       10.19      2.98 o 
  -9   4  16        3.04        5.38      3.21 o 
  -8   4  16       48.43       44.85      5.33 o 
  -7   4  16       15.04       10.83      3.16 o 
 -11   1  17        4.83        7.47      2.87 o 
 -10   1  17       10.15       16.24      3.91 o 
  -9   1  17        5.62       -0.75      2.52 o 
  -8   1  17       37.08       37.53      4.30 o 
  -7   1  17       14.97       18.48      3.24 o 
  -6   1  17        0.52       -2.63      2.63 o 
  -5   1  17        2.43        4.47      2.59 o 
 -10   2  17       47.08       65.74      6.67 o 
  -9   2  17        0.03        2.63      3.95 o 
  -8   2  17        6.85       13.95      3.77 o 
  -7   2  17        8.20        7.92      2.98 o 
  -6   2  17       37.48       46.71      5.37 o 
                                                 
